# Supplementary material for: CCR4‐NOT differentially controls host versus virus poly(a)‐tail length and regulates HCMV infection
Source: EMBO Rep. 2023 Oct 17;24(12):e56327. doi: 10.15252/embr.202256327 (PMC10702830; doi:10.15252/embr.202256327)
Supplement: Supplementary file 2 — Table EV1 [file EMBR-24-e56327-s008.xlsx]

## Sheet: Table EV1
Gene	IL-12 signaling	IL-10 signaling	IL-4 and IL-13 signaling
RALA	x
TNFRSF1B		x	x
CNN2	x
FSCN1			x
HSP90AA1			x
CXCL2		x
ICAM1		x	x
HMOX1			x
HIF1A			x
CSF3		x
CCL7		x	x
CCL2		x	x
HSPA9	x
HNRNPA2B1	x
CDKN1A			x
IL1B		x	x
RAP1B	x
SNRPA1	x
ANXA1			x
IL6		x	x
ARF1	x
MSN	x
PDCD4	x
IL6R			x
JAK1	x	x	x
CXCL3		x
CXCL1		x
CSF2		x
HNRNPF	x
MMP1			x
Table EV1: Subset of genes from Table S1 that are ascribed to cellular pathways (IL4+IL-13, IL-10, IL-12 signaling)
