# Supplementary material for: CCR4‐NOT differentially controls host versus virus poly(a)‐tail length and regulates HCMV infection
Source: EMBO Rep. 2023 Oct 17;24(12):e56327. doi: 10.15252/embr.202256327 (PMC10702830; doi:10.15252/embr.202256327)
Supplement: Supplementary file 3 — Table EV2 [file EMBR-24-e56327-s007.xlsx]

## Sheet: Table EV2
GENE	Log2 fold change/siControl		surviving/uninfected norm. log2 ratio
	siCNOT1	siCNOT3	(Hein & Weissman, 2021)
INHBE	3.31246	2.20648	-0.127061
PRSS8	2.98087	1.34947	-0.273257
SERPINB4	2.21269	2.35024	0.0559515
NNMT	1.94152	1.50068	0.235461
LRRC15	1.93149	1.58843	-0.476448
NOV	1.61838	1.17719	0.132587
GDF15	1.51256	1.6082	-0.272002
TNFRSF11B	1.45386	1.55798	0.0332397
CCL7	1.40067	1.85307	-0.110413
IL24	1.34916	1.56873	0.157976
COL15A1	1.32614	1.12088	-0.175051
SPARC	1.25519	1.41875	-0.0522705
ANXA1	1.25402	1.40006	-0.281945
HMGA2	1.24861	1.6471	-0.0154994
CSF3	1.23741	1.58391	0.157163
PTX3	1.23081	1.56078	-0.0303191
IL6	1.22894	1.26655	0.146294
CXCL6	1.22472	1.84115	0.305513
CXCL3	1.19574	1.08817	0.391658
EHF	1.15748	1.50237	0.0574435
HMOX1	1.13595	1.235	0.0127843
DOCK4	1.12254	1.03363	-0.0743711
IL1B	1.1	1.24292	-0.0522705
PLAU	1.05542	1.55123	0.0674548
GAS1	1.0183	1.05352	-0.0430694
GAA	-1.29092	-1.05424	0.0729718
PPIP5K1	-1.34338	-1.11827	-0.114354
MYO5B	-1.37676	-1.32519	0.020029
SHANK1	-1.39674	-1.06793	0.090969
B3GAT1	-1.40269	-1.38869	0.041147
PPP1R1A	-2.484	-1.98833	0.076119
SLX1A	-2.8097	-1.66421	0.144848
Table EV2: Genes strongly upregulated (>2 fold) in both CNOT1- or CNOT3-depleted HCMV-infected cells relative to control -infected cells. CRISPR interference screen survival ratio values for each gene from Hein & Weissman (2021) are shown.
