# Supplementary material for: CCR4‐NOT differentially controls host versus virus poly(a)‐tail length and regulates HCMV infection
Source: EMBO Rep. 2023 Oct 17;24(12):e56327. doi: 10.15252/embr.202256327 (PMC10702830; doi:10.15252/embr.202256327)
Supplement: Supplementary file 4 — Dataset EV1 [file EMBR-24-e56327-s015.xlsx]

## Sheet: CNOT1-CNOT3-overlap-n836
gene name	siCNOT1 vs. siControl					siCNOT3 vs. siControl					symbol	entrez
	log2FoldChange	lfcSE	padj	baseMean_siControl	baseMean_siCNOT1	log2FoldChange	lfcSE	padj	baseMean_siControl	baseMean_siCNOT3
ENSG00000139269	3.31246	0.476116	1.43651e-12	11.2852	115.338	2.20648	0.474964	1.95044e-07	11.2852	70.956	INHBE	83729
ENSG00000173110	3.21277	0.455818	4.87352e-13	9.47796	113.335	0.847649	0.480234	0.00374092	9.47796	35.1783	HSPA6	3310
ENSG00000052344	2.98087	0.334986	2.49675e-19	17.8674	158.042	1.34947	0.399583	1.84805e-05	17.8674	63.8214	PRSS8	5652
ENSG00000206073	2.21269	0.321378	1.31428e-14	30.8158	167.464	2.35024	0.287553	6.33843e-16	30.8158	187.952	SERPINB4	6318
ENSG00000166741	1.94152	0.352271	3.35767e-10	18.3541	89.1488	1.50068	0.380904	3.10177e-06	18.3541	69.6351	NNMT	4837
ENSG00000172061	1.93149	0.463666	1.58465e-07	11.3907	67.2489	1.58843	0.481289	1.72907e-05	11.3907	55.7244	LRRC15	131578
ENSG00000138623	1.69853	0.192673	2.15577e-18	101.088	349.27	0.777524	0.205147	7.88407e-05	101.088	197.617	SEMA7A	8482
ENSG00000136999	1.61838	0.32835	7.2424e-08	19.6455	78.3446	1.17719	0.390783	7.67842e-05	19.6455	61.9609	NOV	4856
ENSG00000130513	1.51256	0.212043	1.43651e-12	174.395	553.566	1.6082	0.220513	3.47155e-13	174.395	581.746	GDF15	9518
ENSG00000167178	1.45462	0.95365	0.000488742	3.3606	30.9926	0.510885	0.515816	0.0173812	3.3606	19.5622	ISLR2	57611
ENSG00000164761	1.45386	0.182451	6.81317e-15	96.1825	287.249	1.55798	0.19109	8.09534e-16	96.1825	307.554	TNFRSF11B	4982
ENSG00000198796	1.44354	0.267476	2.66082e-08	40.5651	128.31	0.828398	0.291773	0.000678319	40.5651	92.0215	ALPK2	115701
ENSG00000169908	1.41937	0.599569	0.00021175	6.85586	36.0884	0.984204	0.601069	0.00195847	6.85586	30.9184	TM4SF1	4071
ENSG00000108688	1.40067	0.502849	0.000117655	8.51673	42.8476	1.85307	0.524791	6.78568e-06	8.51673	56.0476	CCL7	6354
ENSG00000128590	1.37341	0.166324	1.03346e-15	125.58	349.537	0.476501	0.166301	0.0106964	125.58	194.941	DNAJB9	4189
ENSG00000162892	1.34916	0.285448	6.21512e-07	29.5123	92.3031	1.56873	0.308318	4.68623e-08	29.5123	107.023	IL24	11009
ENSG00000174004	1.34179	0.353419	1.53066e-05	18.4887	65.7446	0.787066	0.367788	0.00344243	18.4887	50.4654	NRROS	375387
ENSG00000135069	1.33998	0.177642	1.63985e-13	133.382	361.508	0.515656	0.174945	0.00693197	133.382	212.017	PSAT1	29968
ENSG00000138756	1.33284	0.19333	1.04755e-11	93.2116	261.421	0.820123	0.206775	2.88149e-05	93.2116	196.023	BMP2K	55589
ENSG00000204291	1.32614	0.265496	2.1768e-07	31.413	98.0184	1.12088	0.309923	1.37425e-05	31.413	89.954	COL15A1	1306
ENSG00000101255	1.29072	0.180719	2.17639e-12	146.862	387.005	0.428745	0.17281	0.0292844	146.862	218.282	TRIB3	57761
ENSG00000164400	1.27656	0.848144	0.000866236	3.2531	32.8558	0.646369	0.591158	0.00768503	3.2531	25.7669	CSF2	1437
ENSG00000113140	1.25519	0.128675	4.36194e-21	665.088	1661.84	1.41875	0.131757	3.08559e-26	665.088	1853.22	SPARC	6678
ENSG00000135046	1.25402	0.155586	4.3207e-15	209.195	529.377	1.40006	0.162226	9.17036e-18	209.195	582.703	ANXA1	301
ENSG00000149948	1.24861	0.209716	2.55681e-09	53.1766	142.76	1.6471	0.212818	2.3417e-14	53.1766	185.773	HMGA2	8091
ENSG00000108342	1.23741	0.261726	8.09296e-07	139.355	386.549	1.58391	0.271721	1.94707e-09	139.355	482.555	CSF3	1440
ENSG00000163661	1.23081	0.280189	3.06875e-06	28.2209	81.5259	1.56078	0.297339	2.38729e-08	28.2209	101.922	PTX3	5806
ENSG00000136244	1.22894	0.221684	2.19231e-08	292.002	774.334	1.26655	0.241379	1.41715e-08	292.002	802.924	IL6	3569
ENSG00000124875	1.22472	0.320975	2.18963e-05	39.0609	116.731	1.84115	0.321139	3.89214e-09	39.0609	172.707	CXCL6	6372
ENSG00000204389	1.22346	0.127694	1.91419e-20	606.748	1468.2	0.502102	0.125455	0.000431178	606.748	906.804	HSPA1A	3303
ENSG00000163734	1.19574	0.334164	4.81376e-05	40.0221	120.408	1.08817	0.379943	0.000150402	40.0221	118.79	CXCL3	2921
ENSG00000147852	1.19461	0.161978	4.70794e-13	109.3	259.126	0.43278	0.161634	0.0202332	109.3	157.416	VLDLR	7436
ENSG00000110427	1.19437	0.315288	2.63717e-05	21.9351	66.5792	0.677739	0.308803	0.00687326	21.9351	50.7302	KIAA1549L	25758
ENSG00000132205	1.19048	0.183	1.09457e-10	91.0633	223.377	0.943196	0.198963	5.37215e-07	91.0633	195.627	EMILIN2	84034
ENSG00000164294	1.17825	0.205337	8.20159e-09	65.4253	161.683	0.540507	0.199843	0.00934816	65.4253	111.705	GPX8	493869
ENSG00000149257	1.15914	0.122891	6.1291e-20	445.526	1034.44	0.619152	0.123297	3.58095e-06	445.526	724.217	SERPINH1	871
ENSG00000135373	1.15748	0.553747	0.00101909	6.27375	30.6474	1.50237	0.653457	0.00014394	6.27375	39.78	EHF	26298
ENSG00000168140	1.15229	0.16519	6.06135e-12	176.895	423.775	0.676882	0.165513	7.79825e-05	176.895	318.789	VASN	114990
ENSG00000153071	1.14493	0.160632	2.22274e-12	183.168	424.327	0.774602	0.164651	3.17891e-06	183.168	343.308	DAB2	1601
ENSG00000113739	1.14357	0.132322	4.46805e-17	345.476	790.831	0.421511	0.129848	0.00628241	345.476	484.329	STC2	8614
ENSG00000100292	1.13595	0.172609	6.99832e-11	132.066	309.265	1.235	0.1847	3.70947e-12	132.066	334.3	HMOX1	3162
ENSG00000128512	1.12254	0.337903	0.000127178	22.3262	65.3699	1.03363	0.383093	0.000292628	22.3262	65.4012	DOCK4	9732
ENSG00000167552	1.12207	0.137008	1.47965e-15	206.718	473.861	0.73823	0.140857	4.78272e-07	206.718	374.455	TUBA1A	7846
ENSG00000276023	1.11029	0.204941	4.46131e-08	58.0242	141.582	0.628433	0.20413	0.00212541	58.0242	106.908	DUSP14	11072
ENSG00000090339	1.10854	0.169034	8.01963e-11	183.372	426.38	0.606318	0.165326	0.000551286	183.372	312.142	ICAM1	3383
ENSG00000125538	1.1	0.509455	0.00129537	55.3381	226.661	1.24292	0.602591	0.000472	55.3381	265.593	IL1B	3553
ENSG00000137507	1.09062	0.22009	3.86659e-07	51.3128	124.863	0.589825	0.213721	0.00573806	51.3128	92.8944	LRRC32	2615
ENSG00000165152	1.08442	0.239465	2.49048e-06	57.6571	139.554	0.506204	0.219316	0.0227834	57.6571	99.3141	TMEM246	84302
ENSG00000143344	1.08139	0.212047	2.04206e-07	54.3117	134.847	0.656883	0.211201	0.00157922	54.3117	106.81	RGL1	23179
ENSG00000122861	1.05542	0.141339	2.42571e-13	423.915	921.477	1.55123	0.140407	7.6774e-27	423.915	1287.61	PLAU	5328
ENSG00000105281	1.05212	0.134349	1.88304e-14	208.682	454.478	0.458625	0.133865	0.00320374	208.682	309.247	SLC1A5	6510
ENSG00000113721	1.05133	0.157149	3.77289e-11	227.766	509.485	0.773547	0.158617	1.58027e-06	227.766	434.448	PDGFRB	5159
ENSG00000143786	1.03583	0.351939	0.000466134	19.6552	53.2835	0.716765	0.347266	0.00607089	19.6552	46.9652	CNIH3	149111
ENSG00000225614	1.03251	0.193502	7.2424e-08	89.7478	202.258	0.481579	0.18309	0.0162106	89.7478	141.397	ZNF469	84627
ENSG00000180447	1.0183	0.316894	0.000250592	26.7827	69.8488	1.05352	0.358071	0.000141083	26.7827	77.3858	GAS1	2619
ENSG00000128965	1.00149	0.153443	1.07033e-10	179.084	377.282	0.382884	0.147767	0.0307406	179.084	246.968	CHAC1	79094
ENSG00000175040	0.996829	0.25455	3.1278e-05	64.6477	152.126	0.778448	0.256516	0.000648041	64.6477	139.376	CHST2	9435
ENSG00000182795	0.9843	0.665754	0.00294558	4.32183	23.3313	0.532876	0.501057	0.0189452	4.32183	19.7476	C1orf116	79098
ENSG00000144867	0.981675	0.229474	8.67406e-06	51.7451	112.306	0.672942	0.226072	0.00180447	51.7451	97.0172	SRPRB	58477
ENSG00000115183	0.979059	0.19684	4.63246e-07	94.2066	204.948	0.555477	0.187511	0.00503776	94.2066	158.489	TANC1	85461
ENSG00000152137	0.976565	0.264794	7.17074e-05	44.4003	100.54	0.464019	0.233149	0.0450688	44.4003	73.5472	HSPB8	26353
ENSG00000123610	0.97624	0.288736	0.000183946	37.1167	93.768	0.536012	0.25738	0.0236941	37.1167	74.0436	TNFAIP6	7130
ENSG00000139318	0.97585	0.185093	1.12924e-07	82.6758	169.162	0.702887	0.186585	0.000171314	82.6758	148.022	DUSP6	1848
ENSG00000121440	0.970324	0.16544	5.37753e-09	103.811	216.659	0.628048	0.165449	0.000314552	103.811	178.454	PDZRN3	23024
ENSG00000187840	0.964993	0.223618	7.92758e-06	97.5128	213.744	0.736169	0.220972	0.000443225	97.5128	192.154	EIF4EBP1	1978
ENSG00000051108	0.962333	0.13135	6.78647e-13	203.55	412.728	0.500377	0.131355	0.000788186	203.55	301.967	HERPUD1	9709
ENSG00000122641	0.961061	0.212377	3.49262e-06	66.1052	141.423	0.435249	0.195867	0.0418073	66.1052	103.117	INHBA	3624
ENSG00000133639	0.956226	0.122312	2.29422e-14	186.662	379.624	0.562024	0.125089	4.84165e-05	186.662	295.766	BTG1	694
ENSG00000123146	0.952107	0.157008	1.95723e-09	140.967	292.829	0.756566	0.159375	3.17891e-06	140.967	263.594	ADGRE5	976
ENSG00000109099	0.950471	0.19949	1.3308e-06	70.5205	154.23	0.630821	0.195453	0.00150363	70.5205	126.522	PMP22	5376
ENSG00000286905	0.946231	0.514247	0.00373325	8.02238	26.9288	0.919364	0.580211	0.00277181	8.02238	31.1637	NA	NA
ENSG00000028137	0.944253	0.252377	6.87888e-05	82.5543	188.638	0.639215	0.237368	0.00435894	82.5543	162.783	TNFRSF1B	7133
ENSG00000157227	0.943384	0.121255	3.10947e-14	1073.1	2146.97	0.890753	0.122384	6.33211e-13	1073.1	2102.26	MMP14	4323
ENSG00000189184	0.940337	0.238607	3.50899e-05	44.0778	100.613	0.896163	0.254407	6.55199e-05	44.0778	101.954	PCDH18	54510
ENSG00000156804	0.94006	0.254716	8.14541e-05	65.2255	150.768	0.903646	0.269624	0.000101253	65.2255	156.02	FBXO32	114907
ENSG00000106105	0.939789	0.091867	3.36164e-23	490.455	958.371	0.742293	0.0941003	6.0654e-14	490.455	845.609	GARS	2617
ENSG00000184575	0.939113	0.137228	1.80223e-11	187.048	369.377	0.785117	0.140396	5.2336e-08	187.048	339.502	XPOT	11260
ENSG00000120549	0.936785	0.306747	0.000534075	32.9195	79.9523	0.552256	0.274131	0.0223002	32.9195	65.1437	KIAA1217	56243
ENSG00000169826	0.936364	0.227994	1.96408e-05	59.8586	128.526	0.572085	0.214961	0.0078672	59.8586	104.165	CSGALNACT2	55454
ENSG00000242247	0.926962	0.196777	1.81808e-06	80.4068	170.469	0.484772	0.185693	0.0164103	80.4068	126.436	ARFGAP3	26286
ENSG00000196782	0.925076	0.328568	0.00100254	25.5402	63.6273	0.660106	0.314158	0.00878653	25.5402	59.3119	MAML3	55534
ENSG00000104783	0.921243	0.931141	0.00242254	1.29146	24.7652	0.510917	0.595201	0.0060582	1.29146	22.5242	KCNN4	3783
ENSG00000176046	0.920253	0.199432	2.81337e-06	85.4674	183.36	0.966673	0.211995	9.02354e-07	85.4674	195.737	NUPR1	26471
ENSG00000162733	0.919548	0.1299	3.92379e-12	210.798	421.693	0.390438	0.129003	0.0123609	210.798	295.443	DDR2	4921
ENSG00000181625	0.916904	0.354961	0.00173425	20.2156	54.0821	0.796516	0.371256	0.00320843	20.2156	54.6885	SLX1B	79008
ENSG00000112208	0.909686	0.286567	0.000436613	30.4126	73.6294	0.676412	0.279265	0.00506004	30.4126	66.6976	BAG2	9532
ENSG00000151929	0.904069	0.13249	2.36438e-11	257.27	501.688	0.598683	0.131643	2.84792e-05	257.27	417.367	BAG3	9531
ENSG00000134899	0.895742	0.30281	0.000816272	45.7386	110.691	0.645553	0.285341	0.00803605	45.7386	103.702	ERCC5	2073
ENSG00000073712	0.893616	0.159718	3.09292e-08	175.764	353.639	0.724403	0.159523	9.57802e-06	175.764	323.785	FERMT2	10979
ENSG00000168003	0.890283	0.16369	7.00016e-08	309.286	608.394	0.775307	0.163096	2.55716e-06	309.286	576.432	SLC3A2	6520
ENSG00000173848	0.882268	0.155182	2.09756e-08	116.466	225.885	0.54222	0.154184	0.00145489	116.466	184.358	NET1	10276
ENSG00000072786	0.879997	0.134103	1.25865e-10	172.886	330.737	0.603608	0.135332	3.90904e-05	172.886	279.293	STK10	6793
ENSG00000005073	0.875768	0.473923	0.00560942	8.25482	25.7618	0.639792	0.452036	0.0144524	8.25482	26.5835	HOXA11	3207
ENSG00000173535	0.868251	0.482107	0.00600873	8.25482	27.2981	0.588753	0.438135	0.0200395	8.25482	24.5131	TNFRSF10C	8794
ENSG00000151491	0.868063	0.219401	4.49895e-05	86.9933	177.503	0.658621	0.212501	0.00159141	86.9933	163.532	EPS8	2059
ENSG00000167553	0.858539	0.100374	1.34333e-16	468.366	865.827	0.815449	0.1023	1.5084e-14	468.366	852.731	TUBA1C	84790
ENSG00000143850	0.854627	0.380982	0.00414386	14.9543	39.8011	0.576227	0.346882	0.0230771	14.9543	35.8434	PLEKHA6	22874
ENSG00000013016	0.852242	0.211082	3.68991e-05	74.2037	148.776	0.797769	0.216546	9.02606e-05	74.2037	152.023	EHD3	30845
ENSG00000154856	0.845612	0.196561	1.42322e-05	63.5006	123.246	0.445441	0.186945	0.0307355	63.5006	99.3661	APCDD1	147495
ENSG00000156928	0.84282	0.299938	0.0015032	29.1918	64.0384	0.581013	0.278255	0.016429	29.1918	59.6704	MALSU1	115416
ENSG00000068001	0.841296	0.221032	8.62172e-05	65.5969	136.038	0.557522	0.208947	0.00874617	65.5969	114.966	HYAL2	8692
ENSG00000049759	0.84028	0.195882	1.54011e-05	80.6412	154.929	0.503466	0.186524	0.0123609	80.6412	127.27	NEDD4L	23327
ENSG00000108551	0.834916	0.349137	0.00361836	21.0814	53.1993	0.641809	0.33527	0.0122074	21.0814	50.8023	RASD1	51655
ENSG00000139263	0.834382	0.267944	0.000732077	33.8047	69.8985	0.570433	0.251653	0.0146153	33.8047	61.7589	LRIG3	121227
ENSG00000109452	0.833669	0.24637	0.000341541	42.0478	90.7437	0.481039	0.224781	0.0338737	42.0478	75.4092	INPP4B	8821
ENSG00000164442	0.832001	0.171472	1.58264e-06	178.208	339.847	0.610308	0.166477	0.000533179	178.208	301.847	CITED2	10370
ENSG00000169612	0.826132	0.301813	0.00191574	26.0908	62.092	0.953087	0.339132	0.000330447	26.0908	72.0287	RAMAC	83640
ENSG00000166396	0.817245	0.200589	3.87303e-05	184.79	362.985	0.965724	0.212783	9.84821e-07	184.79	416.262	SERPINB7	8710
ENSG00000123689	0.812024	0.330362	0.00359158	21.1694	52.6916	0.820947	0.356972	0.00213219	21.1694	57.8099	G0S2	50486
ENSG00000163739	0.809351	0.246157	0.000512938	521.915	1076.96	0.976735	0.267076	2.42456e-05	521.915	1256.01	CXCL1	2919
ENSG00000134954	0.808353	0.167449	1.98945e-06	201.249	380.758	0.433826	0.158017	0.0177213	201.249	298.804	ETS1	2113
ENSG00000147251	0.806346	0.215011	0.000125214	63.5203	129.501	1.09299	0.235994	3.26428e-07	63.5203	159.27	DOCK11	139818
ENSG00000167657	0.806327	0.165883	1.7564e-06	97.1197	184.876	0.973485	0.176182	1.12655e-08	97.1197	214.405	DAPK3	1613
ENSG00000182197	0.805926	0.140669	2.56773e-08	180.653	339.11	0.599608	0.140483	8.18085e-05	180.653	301.687	EXT1	2131
ENSG00000132646	0.80455	0.159053	7.19269e-07	124.272	230.098	0.509516	0.15633	0.00353231	124.272	192.092	PCNA	5111
ENSG00000102755	0.802929	0.190062	2.42803e-05	83.6545	157.414	0.74936	0.193591	7.96514e-05	83.6545	157.128	FLT1	2321
ENSG00000168209	0.802861	0.176378	6.63439e-06	109.716	212.06	0.540361	0.171146	0.00363257	109.716	180.95	DDIT4	54541
ENSG00000129009	0.797032	0.379214	0.00705971	16.9648	43.9363	0.602203	0.357372	0.018833	16.9648	42.8647	ISLR	3671
ENSG00000174807	0.788213	0.163425	2.316e-06	189.902	351.252	0.983601	0.172217	3.84591e-09	189.902	408.206	CD248	57124
ENSG00000184009	0.787322	0.095416	2.35849e-15	878.49	1552.62	1.03456	0.0977108	5.75404e-26	878.49	1852.94	ACTG1	71
ENSG00000178726	0.784548	0.446634	0.0104249	12.2173	39.7656	0.541823	0.398818	0.0291359	12.2173	37.0741	THBD	7056
ENSG00000111321	0.783929	0.127107	2.58203e-09	242.311	437.09	0.421453	0.126326	0.00503776	242.311	341.289	LTBR	4055
ENSG00000152661	0.78268	0.181392	1.94708e-05	202.978	379.928	0.609331	0.175182	0.000916832	202.978	345.856	GJA1	2697
ENSG00000147065	0.781668	0.0914471	2.4485e-16	675.695	1186.53	0.558025	0.0922704	4.18922e-08	675.695	1022.82	MSN	4478
ENSG00000277957	0.778148	0.751786	0.00525199	21.658	233.226	0.490391	0.551593	0.0109	21.658	219.826	SENP3-EIF4A1	100533955
ENSG00000197885	0.776492	0.311405	0.00400051	22.9669	50.1459	0.69135	0.314916	0.00621682	22.9669	51.3679	NKIRAS1	28512
ENSG00000127824	0.776258	0.221834	0.000330915	55.652	113.23	1.17944	0.245445	1.16038e-07	55.652	150.625	TUBA4A	7277
ENSG00000171867	0.775621	0.121289	7.54489e-10	248.223	447.781	0.322193	0.121457	0.0361581	248.223	329.53	PRNP	5621
ENSG00000119938	0.774481	0.307982	0.00389289	24.9969	50.8953	0.57765	0.29004	0.0187523	24.9969	48.7629	PPP1R3C	5507
ENSG00000135931	0.774338	0.225676	0.000409365	53.6947	102.861	0.775788	0.233952	0.000323654	53.6947	108.232	ARMC9	80210
ENSG00000104368	0.771105	0.236202	0.000676793	84.2346	168.756	0.805953	0.245481	0.000273013	84.2346	181.157	PLAT	5327
ENSG00000150593	0.769844	0.220035	0.000342012	56.9455	109.058	0.656648	0.218511	0.00195612	56.9455	104.136	PDCD4	27250
ENSG00000087076	0.769305	0.382038	0.00920562	12.6527	32.6485	1.00996	0.465756	0.000985304	12.6527	41.7906	HSD17B14	51171
ENSG00000135905	0.76388	0.21694	0.00033122	69.8993	137.034	0.834614	0.22825	7.25701e-05	69.8993	150.007	DOCK10	55619
ENSG00000136048	0.75159	0.165662	9.83483e-06	93.8569	172.741	0.849126	0.173758	6.92307e-07	93.8569	189.868	DRAM1	55332
ENSG00000149090	0.747224	0.204144	0.000236825	79.7172	153.896	0.736187	0.208022	0.000248169	79.7172	157.329	PAMR1	25891
ENSG00000130340	0.743171	0.156806	4.47767e-06	249.218	449.396	0.40678	0.14955	0.021644	249.218	354.53	SNX9	51429
ENSG00000111424	0.741617	0.205429	0.000288844	61.5195	116.138	0.642076	0.204927	0.00168533	61.5195	115.756	VDR	7421
ENSG00000099250	0.739051	0.138114	2.80052e-07	387.812	686.072	0.701248	0.138143	1.37631e-06	387.812	681.907	NRP1	8829
ENSG00000164741	0.736045	0.154523	4.2777e-06	194.878	347.325	0.375999	0.148706	0.035949	194.878	272.097	DLC1	10395
ENSG00000157168	0.735749	0.337585	0.00886022	125.697	291.361	0.829433	0.372917	0.00229869	125.697	340.821	NRG1	3084
ENSG00000150051	0.734757	0.282577	0.00403554	36.7058	76.3189	0.611428	0.27324	0.0108968	36.7058	75.13	MKX	283078
ENSG00000164104	0.734605	0.155047	4.78434e-06	124.017	221.631	0.464113	0.153319	0.00818547	124.017	186.591	HMGB2	3148
ENSG00000101236	0.733614	0.156911	6.34215e-06	112.668	199.978	0.459095	0.155449	0.00990729	112.668	166.188	RNF24	11237
ENSG00000104635	0.732491	0.100062	2.72916e-12	535.979	914.251	0.473597	0.100602	3.86454e-05	535.979	767.654	SLC39A14	23516
ENSG00000080503	0.731621	0.126089	3.04716e-08	236.561	407.447	0.408821	0.12599	0.00671968	236.561	326.482	SMARCA2	6595
ENSG00000144848	0.730677	0.165729	1.91404e-05	108.811	193.289	0.62451	0.166469	0.000368176	108.811	182.222	ATG3	64422
ENSG00000081041	0.725609	0.365319	0.0121683	23.1897	57.7466	0.61489	0.355372	0.0167232	23.1897	60.0506	CXCL2	2920
ENSG00000163874	0.725127	0.295603	0.00573057	46.3305	99.6768	0.864682	0.328603	0.000834443	46.3305	118.404	ZC3H12A	80149
ENSG00000166670	0.724869	0.614889	0.0100786	3.31171	19.5404	0.585669	0.573973	0.00946841	3.31171	21.6996	MMP10	4319
ENSG00000115233	0.720636	0.181792	0.000104307	97.7802	180.415	0.495301	0.176285	0.0105628	97.7802	155.502	PSMD14	10213
ENSG00000029534	0.719727	0.254687	0.00272471	45.8753	89.815	0.826875	0.27466	0.00046733	45.8753	101.64	ANK1	286
ENSG00000163629	0.715963	0.170485	4.60533e-05	112.453	201.52	0.519972	0.167416	0.00479354	112.453	178.362	PTPN13	5783
ENSG00000137962	0.714466	0.186526	0.000168871	118.291	215.74	0.521009	0.179923	0.00742232	118.291	195.494	ARHGAP29	9411
ENSG00000196230	0.712638	0.133835	3.86659e-07	1138.21	1966.29	0.83043	0.136093	2.57258e-09	1138.21	2171.55	TUBB	203068
ENSG00000133048	0.709321	0.310172	0.00858326	42.5344	94.1187	0.883113	0.352859	0.000992642	42.5344	114.832	CHI3L1	1116
ENSG00000148848	0.708636	0.317478	0.00949054	27.6267	63.617	0.585363	0.30348	0.0185812	27.6267	62.5387	ADAM12	8038
ENSG00000027697	0.705277	0.207941	0.000698373	61.6267	106.833	0.606849	0.206677	0.00351323	61.6267	104.997	IFNGR1	3459
ENSG00000137331	0.703992	0.250139	0.00301909	229.888	447.782	0.671219	0.24699	0.00315984	229.888	462.597	IER3	8870
ENSG00000019186	0.702118	0.314157	0.00979611	20.169	44.408	1.82274	0.332969	1.25526e-08	20.169	90.3666	CYP24A1	1591
ENSG00000172216	0.700332	0.138283	1.5228e-06	220.048	376.755	0.711306	0.140695	1.37631e-06	220.048	383.882	CEBPB	1051
ENSG00000075420	0.699969	0.126647	1.58465e-07	372.624	635.412	0.440246	0.124796	0.00269374	372.624	533.587	FNDC3B	64778
ENSG00000145386	0.699684	0.334294	0.0122448	22.1232	51.6024	0.723653	0.354963	0.00594843	22.1232	58.2586	CCNA2	890
ENSG00000002746	0.699182	0.416435	0.0185369	9.25523	25.1576	1.03804	0.543078	0.00128404	9.25523	36.3599	HECW1	23072
ENSG00000026508	0.699085	0.119497	3.05501e-08	700.343	1178.01	0.631504	0.119035	9.11097e-07	700.343	1138.98	CD44	960
ENSG00000166548	0.69827	0.28269	0.00648748	25.7726	54.6263	0.525061	0.265568	0.0285326	25.7726	50.6154	TK2	7084
ENSG00000144381	0.698015	0.100693	5.00181e-11	508.064	850.712	0.612985	0.101972	3.24079e-08	508.064	810.073	HSPD1	3329
ENSG00000157214	0.697247	0.223483	0.00153563	59.3351	109.941	0.733639	0.231267	0.000678009	59.3351	121.233	STEAP2	261729
ENSG00000059758	0.69656	0.18909	0.000306782	87.1649	157.562	0.548113	0.185507	0.00541073	87.1649	144.497	CDK17	5128
ENSG00000151474	0.6941	0.211334	0.00100254	59.2179	112.259	0.821235	0.225446	8.29346e-05	59.2179	127.05	FRMD4A	55691
ENSG00000145390	0.691799	0.176514	0.000147013	159.729	276.714	0.396762	0.167476	0.0421934	159.729	227.121	USP53	54532
ENSG00000103742	0.689311	0.32374	0.0123266	17.9163	40.7022	0.55212	0.307221	0.0266005	17.9163	40.5325	IGDCC4	57722
ENSG00000138162	0.68925	0.176424	0.00015554	89.6111	162.45	0.412629	0.17134	0.0363788	89.6111	135.471	TACC2	10579
ENSG00000161638	0.686899	0.0875954	1.22084e-13	1570.15	2586.18	0.389037	0.086965	0.000154725	1570.15	2100.57	ITGA5	3678
ENSG00000105821	0.685266	0.235512	0.00273697	52.489	97.5349	0.657231	0.237296	0.00320843	52.489	101.9	DNAJC2	27000
ENSG00000111817	0.68516	0.157436	3.28868e-05	106.646	179.898	0.38282	0.156192	0.0397511	106.646	150.362	DSE	29940
ENSG00000128050	0.684236	0.172741	0.000133901	93.2574	161.167	0.713192	0.177752	7.2758e-05	93.2574	171.68	PAICS	10606
ENSG00000112902	0.683779	0.188955	0.000407998	75.0845	133.121	0.510374	0.185307	0.0105913	75.0845	122.218	SEMA5A	9037
ENSG00000040487	0.68141	0.201396	0.000827542	67.25	121.951	0.473687	0.194302	0.0236941	67.25	105.095	PQLC2	54896
ENSG00000166963	0.677881	0.127038	4.9178e-07	328.286	556.345	0.850851	0.131256	2.0151e-10	328.286	639.603	MAP1A	4130
ENSG00000159399	0.672571	0.128356	8.09296e-07	230.6	386.161	0.56593	0.129719	7.74921e-05	230.6	360.205	HK2	3099
ENSG00000148841	0.672429	0.149701	2.10807e-05	188.726	321.592	0.626725	0.150696	9.40965e-05	188.726	317.317	ITPRIP	85450
ENSG00000134901	0.671911	0.25559	0.00546714	34.0274	64.6564	0.511974	0.243002	0.0279487	34.0274	61.3159	KDELC1	79070
ENSG00000104312	0.667124	0.237698	0.00383093	52.9853	95.7937	0.626387	0.2374	0.00533262	52.9853	98.4557	RIPK2	8767
ENSG00000124802	0.666911	0.279711	0.00920562	25.3349	52.28	0.812634	0.310442	0.00126872	25.3349	63.3279	EEF1E1	9521
ENSG00000172935	0.66661	0.182749	0.000419563	80.184	140.112	0.440651	0.178436	0.0279356	80.184	119.403	MRGPRF	116535
ENSG00000134531	0.666271	0.171438	0.000193828	257.935	445.057	0.638821	0.170469	0.000331299	257.935	450.417	EMP1	2012
ENSG00000116132	0.663845	0.131264	2.0429e-06	370.647	615.151	0.880488	0.13641	1.70501e-10	370.647	727.652	PRRX1	5396
ENSG00000139926	0.662717	0.189943	0.000694261	82.0405	143.913	0.799862	0.200869	3.34716e-05	82.0405	165.276	FRMD6	122786
ENSG00000131711	0.661833	0.138481	6.95755e-06	1007.44	1683.92	0.436406	0.133334	0.00542407	1007.44	1446.56	MAP1B	4131
ENSG00000026103	0.660846	0.242009	0.00463946	37.513	70.514	0.532482	0.234252	0.0195964	37.513	68.9166	FAS	355
ENSG00000164932	0.658896	0.332865	0.018114	19.4034	42.9254	0.486167	0.302516	0.0484841	19.4034	40.8816	CTHRC1	115908
ENSG00000104976	0.658757	0.31839	0.0161106	19.7922	42.5403	0.687207	0.335497	0.00760529	19.7922	47.4297	SNAPC2	6618
ENSG00000146242	0.657042	0.133803	4.1298e-06	264.603	439.198	0.58243	0.134484	7.67842e-05	264.603	422.185	TPBG	7162
ENSG00000147416	0.656015	0.136215	6.2822e-06	317.323	531.031	0.475863	0.134511	0.00210153	317.323	471.919	ATP6V1B2	526
ENSG00000159674	0.655936	0.222368	0.00294558	71.0984	134.44	0.474457	0.210171	0.0304307	71.0984	121.105	SPON2	10417
ENSG00000128917	0.655507	0.35554	0.021528	16.3827	39.227	0.919707	0.436607	0.00168533	16.3827	51.4443	DLL4	54567
ENSG00000065060	0.655037	0.165166	0.000162486	132.847	226.625	0.45965	0.162212	0.0127118	132.847	200.339	UHRF1BP1	54887
ENSG00000182752	0.651794	0.152419	5.50686e-05	139.531	230.359	1.07995	0.16445	1.0551e-11	139.531	311.844	PAPPA	5069
ENSG00000277443	0.650898	0.126964	1.66938e-06	432.155	712.62	0.571049	0.126794	4.36148e-05	432.155	683.613	MARCKS	4082
ENSG00000158022	0.647721	0.822742	0.00460858	0	10.5684	0.288985	0.44345	0.0266005	0	7.5653	TRIM63	84676
ENSG00000163430	0.646472	0.114517	1.32804e-07	548.026	898.641	0.444542	0.113775	0.000828502	548.026	786.394	FSTL1	11167
ENSG00000066629	0.645977	0.261952	0.00895391	35.4656	66.6747	1.08098	0.312634	2.72467e-05	35.4656	96.0607	EML1	2009
ENSG00000143179	0.645004	0.162365	0.000168871	93.2453	159.429	0.603228	0.165603	0.000615938	93.2453	158.921	UCK2	7371
ENSG00000109654	0.644365	0.225041	0.00386072	46.6335	83.0484	0.583238	0.22413	0.00795431	46.6335	82.3122	TRIM2	23321
ENSG00000166477	0.642626	0.207666	0.00228877	88.894	157.155	0.627717	0.208288	0.00248482	88.894	164.456	LEO1	123169
ENSG00000112578	0.641746	0.23489	0.0052356	39.9123	74.5846	0.541199	0.229979	0.0163092	39.9123	73.3128	BYSL	705
ENSG00000124383	0.639428	0.182991	0.000795377	79.465	133.834	0.430651	0.179144	0.0329225	79.465	118.524	MPHOSPH10	10199
ENSG00000047249	0.63839	0.161628	0.000190474	114.417	188.491	0.552003	0.162745	0.00182411	114.417	180.697	ATP6V1H	51606
ENSG00000168398	0.63832	0.14638	4.45198e-05	133.842	222.972	0.701674	0.151248	8.35944e-06	133.842	238.481	BDKRB2	624
ENSG00000213689	0.63697	0.340615	0.0231995	19.3153	42.0558	0.522909	0.320775	0.0353553	19.3153	45.0426	TREX1	11277
ENSG00000126562	0.635425	0.376325	0.0274046	13.274	32.0133	0.523369	0.355603	0.0353553	13.274	34.1979	WNK4	65266
ENSG00000114251	0.632908	0.111558	1.28387e-07	333.186	534.898	0.614033	0.113794	7.02806e-07	333.186	536.849	WNT5A	7474
ENSG00000104998	0.632857	0.38026	0.028215	10.4392	27.4916	0.645707	0.402867	0.0140712	10.4392	31.6708	IL27RA	9466
ENSG00000120694	0.627224	0.108782	8.26239e-08	674.359	1080	0.378621	0.108058	0.0039732	674.359	905.592	HSPH1	10808
ENSG00000104408	0.627031	0.147392	7.16836e-05	219.752	360.37	0.483247	0.146134	0.0037536	219.752	333.194	EIF3E	3646
ENSG00000160712	0.626173	0.254786	0.0101997	40.2154	74.2153	0.472772	0.23981	0.0431707	40.2154	69.2318	IL6R	3570
ENSG00000136720	0.62609	0.150494	0.000101612	167.785	281.968	-0.411142	0.164576	0.0313771	167.785	117.066	HS6ST1	9394
ENSG00000170525	0.624914	0.165496	0.000369616	175.481	294.394	0.679372	0.168799	9.2529e-05	175.481	313.745	PFKFB3	5209
ENSG00000153922	0.624162	0.150806	0.000109757	226.268	369.037	0.43969	0.148264	0.0108441	226.268	329.737	CHD1	1105
ENSG00000145555	0.621762	0.0956726	1.4898e-09	376.76	597.335	0.495809	0.098477	8.5525e-06	376.76	555.593	MYO10	4651
ENSG00000174705	0.620484	0.140529	4.1372e-05	197.125	318.62	0.559861	0.141976	0.00034179	197.125	311.192	SH3PXD2B	285590
ENSG00000115993	0.620158	0.116232	7.8708e-07	211.288	341.16	0.472176	0.119419	0.000615938	211.288	312.976	TRAK2	66008
ENSG00000134853	0.620041	0.133477	1.69653e-05	368.702	595.659	0.872995	0.139602	6.37547e-10	368.702	721.962	PDGFRA	5156
ENSG00000154096	0.619083	0.134858	2.10807e-05	256.077	412.47	0.661081	0.137474	6.29883e-06	256.077	435.791	THY1	7070
ENSG00000169715	0.61756	0.255298	0.0115397	36.3682	67.7821	1.20094	0.306896	3.95803e-06	36.3682	104.066	MT1E	4493
ENSG00000125266	0.616954	0.175734	0.000873632	124.734	209.199	-0.557436	0.203152	0.00760529	124.734	72.0013	EFNB2	1948
ENSG00000165997	0.61647	0.18788	0.00167332	119.95	202.874	0.447827	0.181524	0.0270265	119.95	183.941	ARL5B	221079
ENSG00000118257	0.613972	0.202606	0.00311537	79.3186	139.391	0.530508	0.199412	0.0108766	79.3186	138.173	NRP2	8828
ENSG00000011566	0.612559	0.189661	0.00195785	79.3109	134.905	0.415925	0.184358	0.0448636	79.3109	120.594	MAP4K3	8491
ENSG00000128641	0.611719	0.147996	0.000122047	246.824	402.217	0.708388	0.15176	6.95323e-06	246.824	438.813	MYO1B	4430
ENSG00000110852	0.611131	0.335928	0.0285178	18.5105	38.6528	0.828106	0.399189	0.00293596	18.5105	51.2835	CLEC2B	9976
ENSG00000100234	0.60981	0.142505	7.39818e-05	284.097	458.132	0.391446	0.140064	0.0201481	284.097	396.168	TIMP3	7078
ENSG00000152229	0.607721	0.327223	0.0279704	17.0137	36.1736	0.636216	0.342104	0.0133059	17.0137	40.1155	PSTPIP2	9050
ENSG00000007372	0.607381	0.440936	0.0340278	6.46702	20.4414	0.503693	0.419525	0.03406	6.46702	22.9686	PAX6	5080
ENSG00000131876	0.605114	0.184869	0.00183305	77.6089	131.385	0.799785	0.198027	2.80952e-05	77.6089	157.517	SNRPA1	6627
ENSG00000108671	0.604363	0.114977	1.31395e-06	287.409	455.507	0.364365	0.116755	0.0112512	287.409	388.708	PSMD11	5717
ENSG00000108700	0.603712	0.668418	0.0110798	1.34035	17.5703	0.339935	0.454925	0.0305154	1.34035	15.1811	CCL8	6355
ENSG00000104131	0.602033	0.165122	0.000653008	104.276	170.068	0.435249	0.164464	0.02125	104.276	154.226	EIF3J	8669
ENSG00000133805	0.600691	0.222763	0.00735038	78.7871	135.519	0.905858	0.252027	4.83331e-05	78.7871	174.548	AMPD3	272
ENSG00000115170	0.600531	0.182388	0.00179337	73.4337	126.127	0.436824	0.180312	0.0305154	73.4337	114.967	ACVR1	90
ENSG00000115884	0.600313	0.284227	0.0212144	30.0358	60.3346	0.53113	0.274966	0.028315	30.0358	61.2871	SDC1	6382
ENSG00000136859	0.598632	0.175124	0.00128609	106.967	177.337	0.456421	0.172892	0.018833	106.967	163.321	ANGPTL2	23452
ENSG00000170458	0.598018	0.535888	0.0232296	3.31171	16.0222	1.0488	0.800001	0.000908287	3.31171	30.632	CD14	929
ENSG00000109861	0.59475	0.136322	6.03612e-05	176.509	280.46	0.516288	0.138542	0.000922472	176.509	269.406	CTSC	1075
ENSG00000135636	0.593861	0.383331	0.0386843	11.1094	29.088	0.517107	0.36896	0.0365704	11.1094	29.9943	DYSF	8291
ENSG00000157483	0.592927	0.176657	0.00158202	115.202	189.38	0.401054	0.172294	0.0439763	115.202	167.565	MYO1E	4643
ENSG00000173210	0.59195	0.162697	0.000711108	98.7729	160.964	0.882066	0.175748	2.8389e-07	98.7729	203.913	ABLIM3	22885
ENSG00000101955	0.590834	0.238935	0.0121754	40.6586	75.3636	0.598153	0.24206	0.0087648	40.6586	81.2503	SRPX	8406
ENSG00000170776	0.59048	0.12186	8.89678e-06	283.356	447.902	0.379534	0.122812	0.011259	283.356	386.257	AKAP13	11214
ENSG00000163346	0.589829	0.191776	0.00325256	99.4628	168.957	1.01656	0.216895	3.90307e-07	99.4628	234.814	PBXIP1	57326
ENSG00000134594	0.589132	0.647783	0.0126896	1.34035	15.8646	0.39471	0.496538	0.0180427	1.34035	16.0958	RAB33A	9363
ENSG00000115310	0.584474	0.084065	1.09457e-10	557.471	856.357	0.453188	0.0865865	4.61902e-06	557.471	785.54	RTN4	57142
ENSG00000031081	0.583865	0.16272	0.000869376	148.765	239.853	0.400186	0.160202	0.0334001	148.765	215.215	ARHGAP31	57514
ENSG00000114767	0.583083	0.214591	0.00785467	52.6725	91.0189	0.694389	0.226321	0.00125426	52.6725	102.943	RRP9	9136
ENSG00000169744	0.581746	0.320975	0.0345939	16.7106	35.756	0.566541	0.322053	0.0238723	16.7106	40.482	LDB2	9079
ENSG00000113460	0.580441	0.200053	0.00522587	67.2011	110.691	0.437267	0.195366	0.0404417	67.2011	105.35	BRIX1	55299
ENSG00000150630	0.580257	0.178958	0.00232389	112.1	178.968	0.839247	0.193573	6.87095e-06	112.1	222.581	VEGFC	7424
ENSG00000006451	0.579083	0.141861	0.000183271	141.596	223.515	0.481465	0.144354	0.00351683	141.596	215.973	RALA	5898
ENSG00000142871	0.576528	0.25082	0.0181267	147.518	265.055	0.870143	0.289206	0.000336467	147.518	348.084	CYR61	3491
ENSG00000146278	0.575113	0.145143	0.000283422	179.793	280.698	0.393564	0.14503	0.0234229	179.793	248.97	PNRC1	10957
ENSG00000166444	0.574429	0.179483	0.00265926	81.4049	134.822	0.72181	0.189323	0.000125133	81.4049	153.17	ST5	6764
ENSG00000123562	0.573461	0.1137	4.2777e-06	287.915	442.733	0.451916	0.116005	0.000823794	287.915	407.816	MORF4L2	9643
ENSG00000155511	0.573238	0.38121	0.0447319	8.46783	22.6661	0.808254	0.474365	0.00485468	8.46783	32.8813	GRIA1	2890
ENSG00000137486	0.572862	0.211384	0.00851539	60.2455	106.404	0.667467	0.22057	0.00172819	60.2455	119.002	ARRB1	408
ENSG00000105173	0.571179	0.227911	0.0128372	43.7964	75.4424	0.524361	0.226201	0.0196348	43.7964	78.0141	CCNE1	898
ENSG00000108691	0.56891	0.229253	0.0136303	350.095	604.928	0.78532	0.250714	0.000479051	350.095	749.074	CCL2	6347
ENSG00000132613	0.566913	0.130213	7.53754e-05	345.694	533.915	0.551363	0.131472	0.000154725	345.694	534.445	MTSS1L	92154
ENSG00000198814	0.561543	0.258597	0.0240668	42.9233	79.6574	0.653349	0.271798	0.00622483	42.9233	92.4522	GK	2710
ENSG00000140105	0.5612	0.148261	0.00054898	522.292	820.507	0.379853	0.144175	0.0290542	522.292	725.771	WARS	7453
ENSG00000179409	0.557863	0.1972	0.00716787	73.2716	118.094	0.421456	0.19295	0.0483941	73.2716	106.591	GEMIN4	50628
ENSG00000107816	0.557378	0.149396	0.000674445	135.994	210.646	0.793978	0.158305	7.02137e-07	135.994	253.509	LZTS2	84445
ENSG00000155465	0.557163	0.358672	0.0488789	11.7893	26.4753	0.542461	0.360399	0.0303917	11.7893	29.9669	SLC7A7	9056
ENSG00000147872	0.557123	0.12225	3.70769e-05	192.434	298.415	1.1049	0.129731	9.17036e-18	192.434	439.074	PLIN2	123
ENSG00000110031	0.556756	0.260153	0.0259734	35.0962	59.9333	0.992516	0.318216	0.00011617	35.0962	88.2551	LPXN	9404
ENSG00000161011	0.55599	0.110354	4.87108e-06	720.575	1096.95	0.855915	0.114478	2.59891e-13	720.575	1364.33	SQSTM1	8878
ENSG00000082213	0.555645	0.23895	0.0196567	40.2523	69.5829	0.585043	0.243557	0.0107945	40.2523	76.1169	C5orf22	55322
ENSG00000086061	0.55512	0.0967975	1.65092e-07	539.288	810.775	0.407001	0.0984839	0.000492189	539.288	732.238	DNAJA1	3301
ENSG00000116044	0.554493	0.149515	0.00073319	184.472	285.763	0.505033	0.150677	0.00288984	184.472	281.507	NFE2L2	4780
ENSG00000153207	0.554378	0.144765	0.00050075	243.143	382.14	0.367288	0.14331	0.035182	243.143	336.316	AHCTF1	25909
ENSG00000113552	0.554062	0.183051	0.00453837	72.1737	116.024	0.952431	0.205268	7.24584e-07	72.1737	158.77	GNPDA1	10007
ENSG00000116161	0.553538	0.14344	0.000459642	136.11	209.506	0.635204	0.148629	5.98948e-05	136.11	229.755	CACYBP	27101
ENSG00000204564	0.55242	0.313836	0.0433915	18.0238	35.4601	0.561918	0.318189	0.0247748	18.0238	39.2498	C6orf136	221545
ENSG00000198805	0.551582	0.154297	0.00109868	116.279	186.196	0.60395	0.159084	0.000381347	116.279	198.386	PNP	4860
ENSG00000176170	0.55133	0.178144	0.00393193	97.1294	157.936	1.01624	0.200684	6.73096e-08	97.1294	221.926	SPHK1	8877
ENSG00000170832	0.55053	0.122064	4.60271e-05	248.944	379.865	0.370588	0.124017	0.0147335	248.944	337.764	USP32	84669
ENSG00000110619	0.549112	0.126833	9.22283e-05	194.796	293.557	0.422961	0.129637	0.00594843	194.796	272.183	CARS	833
ENSG00000128283	0.547366	0.152669	0.00109366	255.953	393.233	0.383158	0.150238	0.0333609	255.953	354.747	CDC42EP1	11135
ENSG00000157613	0.545344	0.123535	6.94854e-05	189.56	290.192	0.616382	0.127872	8.5525e-06	189.56	310.365	CREB3L1	90993
ENSG00000138777	0.545188	0.247835	0.0253094	32.1907	56.4747	0.769628	0.278051	0.00128404	32.1907	72.8821	PPA2	27068
ENSG00000102802	0.545159	0.205312	0.0112208	61.6856	100.503	0.946678	0.235752	8.5525e-06	61.6856	137.167	MEDAG	84935
ENSG00000134748	0.544914	0.191215	0.00737212	66.482	105.866	0.600391	0.197191	0.00293596	66.482	112.752	PRPF38A	84950
ENSG00000136938	0.544004	0.16914	0.00302764	127.228	197.634	0.467302	0.168964	0.0139512	127.228	190.561	ANP32B	10541
ENSG00000023608	0.542626	0.275554	0.0362867	25.0535	46.512	0.73991	0.310473	0.00329484	25.0535	58.6879	SNAPC1	6617
ENSG00000167772	0.538991	0.308955	0.047832	20.4601	41.8406	1.36217	0.411707	2.26674e-05	20.4601	71.7848	ANGPTL4	51129
ENSG00000104419	0.538872	0.125059	0.000106691	485.562	740.145	0.323715	0.124034	0.0388683	485.562	635.699	NDRG1	10397
ENSG00000119777	0.538751	0.118728	4.48306e-05	245.559	372.493	0.399629	0.121349	0.00626738	245.559	340.073	TMEM214	54867
ENSG00000039560	0.534622	0.124077	0.000109186	320.485	485.927	0.584334	0.126647	2.57633e-05	320.485	509.973	RAI14	26064
ENSG00000093167	0.534185	0.141546	0.000678918	124.389	193.197	0.401839	0.144847	0.0199508	124.389	176.326	LRRFIP2	9209
ENSG00000188229	0.532439	0.106767	7.20262e-06	725.131	1086.01	0.60997	0.108462	2.56117e-07	725.131	1155.17	TUBB4B	10383
ENSG00000177706	0.532264	0.152345	0.00157786	222.354	341.641	0.606972	0.155672	0.000273013	222.354	368.821	FAM20C	56975
ENSG00000028277	0.531227	0.163882	0.00306181	111.944	174.427	0.849671	0.177862	1.05764e-06	111.944	227.352	POU2F2	5452
ENSG00000211460	0.530841	0.162885	0.00294558	91.7117	143.133	0.410223	0.16461	0.0319681	91.7117	135.036	TSN	7247
ENSG00000151500	0.530261	0.285444	0.0445684	22.1893	42.0696	0.614184	0.30142	0.0134735	22.1893	49.379	THYN1	29087
ENSG00000162434	0.530226	0.113211	2.64176e-05	335.329	498.495	0.404944	0.115161	0.00339054	335.329	459.953	JAK1	3716
ENSG00000087365	0.527626	0.094885	4.96701e-07	511.154	761.677	0.480619	0.0970212	1.33186e-05	511.154	744.876	SF3B2	10992
ENSG00000285816	0.526927	0.472709	0.0458048	9.53657	38.1713	0.754139	0.627026	0.00492483	9.53657	62.701	POLA2	23649
ENSG00000138639	0.525863	0.225156	0.0227821	46.0025	77.8497	0.706031	0.243711	0.00164512	46.0025	95.7086	ARHGAP24	83478
ENSG00000102024	0.525784	0.213142	0.018114	77.4082	129.153	0.528655	0.213213	0.0149309	77.4082	136.653	PLS3	5358
ENSG00000044574	0.524304	0.0816807	4.68387e-09	1520.87	2225.85	0.31221	0.0822806	0.00223648	1520.87	1915.64	HSPA5	3309
ENSG00000196507	0.522668	0.217594	0.0207313	46.7096	78.1811	0.508831	0.21838	0.021717	46.7096	80.8535	TCEAL3	85012
ENSG00000061794	0.521218	0.196931	0.013042	55.4782	90.7634	0.433469	0.196096	0.0430941	55.4782	87.3815	MRPS35	60488
ENSG00000165891	0.51844	0.201633	0.0155616	84.7972	137.516	0.645748	0.210772	0.00188755	84.7972	159.104	E2F7	144455
ENSG00000253276	0.517356	0.13846	0.000838666	207.184	309.064	0.666902	0.143552	1.09689e-05	207.184	351.034	CCDC71L	168455
ENSG00000127947	0.515893	0.131308	0.000460159	176.03	264.045	0.473193	0.134586	0.00227218	176.03	263.733	PTPN12	5782
ENSG00000125875	0.515199	0.138231	0.000873632	144.431	217.699	0.434288	0.141541	0.00892471	144.431	209.952	TBC1D20	128637
ENSG00000035403	0.515142	0.094028	8.09296e-07	466.461	680.503	0.597881	0.0966639	1.41777e-08	466.461	725.43	VCL	7414
ENSG00000180340	0.512558	0.184494	0.0104619	87.4291	141.637	0.809717	0.202273	2.82795e-05	87.4291	179.956	FZD2	2535
ENSG00000116584	0.512012	0.129549	0.000436274	386.068	572.897	0.368795	0.129348	0.0200016	386.068	520.197	ARHGEF2	9181
ENSG00000163938	0.51176	0.140095	0.00110338	166.245	243.635	0.624627	0.145138	5.91483e-05	166.245	271.787	GNL3	26354
ENSG00000198121	0.5102	0.134593	0.00073947	182.369	275.234	0.398473	0.1369	0.0152969	182.369	257.067	LPAR1	1902
ENSG00000134686	0.509919	0.142041	0.00135817	224.488	344.845	0.599761	0.145717	0.000140019	224.488	375.768	PHC2	1912
ENSG00000105835	0.508603	0.16968	0.00643711	652.964	1008.37	0.61748	0.172988	0.000672473	652.964	1127.37	NAMPT	10135
ENSG00000123975	0.507409	0.265556	0.0478618	62.5296	110.625	0.673502	0.289423	0.00593846	62.5296	137.219	CKS2	1164
ENSG00000185567	0.506293	0.115529	9.90396e-05	245.019	364.207	0.397199	0.118661	0.00551944	245.019	337.753	AHNAK2	113146
ENSG00000162413	0.505239	0.157015	0.00381113	154.212	236.598	0.419439	0.157456	0.0224631	154.212	225.497	KLHL21	9903
ENSG00000137936	0.504342	0.242385	0.038753	71.207	118.414	0.458578	0.234502	0.0489815	71.207	118.857	BCAR3	8412
ENSG00000116871	0.503113	0.114559	9.72976e-05	529.045	782.912	0.611079	0.116951	1.5979e-06	529.045	856.125	MAP7D1	55700
ENSG00000056972	0.501383	0.192826	0.0161254	64.6302	98.4719	0.742969	0.209443	0.00022845	64.6302	124.359	TRAF3IP2	10758
ENSG00000166920	0.500691	0.259394	0.0483568	37.5913	67.1337	0.641109	0.278283	0.00787085	37.5913	82.6463	C15orf48	84419
ENSG00000124762	0.500215	0.183454	0.0124558	314.878	488.761	0.515909	0.182762	0.00892775	314.878	512.627	CDKN1A	1026
ENSG00000137831	0.49997	0.163765	0.00589965	101.615	156.138	0.644965	0.171306	0.000296811	101.615	180.743	UACA	55075
ENSG00000162576	0.499815	0.162052	0.00546714	145.449	223.69	0.629459	0.167981	0.000357467	145.449	255.517	MXRA8	54587
ENSG00000113013	0.499417	0.104479	2.15511e-05	830.104	1201.58	0.394919	0.104889	0.00173102	830.104	1123.72	HSPA9	3313
ENSG00000075618	0.498472	0.132695	0.000874233	302.533	447.615	0.500618	0.134493	0.0010478	302.533	455.383	FSCN1	6624
ENSG00000048162	0.498052	0.257048	0.0485775	29.219	52.2386	0.522441	0.259373	0.0282938	29.219	57.2292	NOP16	51491
ENSG00000143702	0.497956	0.149942	0.00301633	222.988	332.261	0.536487	0.152348	0.00149461	222.988	349.204	CEP170	9859
ENSG00000072682	0.495082	0.148581	0.00297528	156.032	236.036	0.530976	0.15203	0.0016602	156.032	247.001	P4HA2	8974
ENSG00000112655	0.494848	0.141381	0.00191574	205.317	309.519	0.565561	0.144924	0.000371671	205.317	330.91	PTK7	5754
ENSG00000137801	0.49399	0.192044	0.0177706	1318.08	2062.78	0.501279	0.189333	0.0138865	1318.08	2144.32	THBS1	7057
ENSG00000163735	0.49364	0.222567	0.0333233	387.707	631.154	0.490033	0.217672	0.0277434	387.707	660.895	CXCL5	6374
ENSG00000080824	0.492974	0.121065	0.000324274	2022.26	2962.54	0.346267	0.119136	0.0196867	2022.26	2679.46	HSP90AA1	3320
ENSG00000123395	0.492609	0.184197	0.0145796	64.0341	103.212	0.545858	0.189744	0.00643689	64.0341	111.438	ATG101	60673
ENSG00000183963	0.491361	0.1402	0.00192797	280.965	415.625	0.464293	0.141295	0.00447705	280.965	415.399	SMTN	6525
ENSG00000105989	0.490376	0.568702	0.0253073	1.34035	13.0047	0.317233	0.435643	0.0416595	1.34035	12.6035	WNT2	7472
ENSG00000111057	0.489857	0.188178	0.0171517	112.492	177.447	0.65119	0.19747	0.00103181	112.492	206.922	KRT18	3875
ENSG00000136830	0.487081	0.120425	0.000364764	544.147	795.775	0.408793	0.12078	0.00478332	544.147	758.872	FAM129B	64855
ENSG00000135698	0.486533	0.244423	0.0483683	49.3139	77.4918	0.700491	0.270239	0.00313878	49.3139	97.8822	MPHOSPH6	10200
ENSG00000196141	0.486263	0.144847	0.00293469	138.034	204.485	0.661434	0.151557	3.34071e-05	138.034	236.698	SPATS2L	26010
ENSG00000011260	0.484676	0.214104	0.0323988	46.0122	73.1763	0.648776	0.228558	0.00302891	46.0122	87.6556	UTP18	51096
ENSG00000091527	0.484248	0.106874	6.3957e-05	320.203	460.987	0.346284	0.109906	0.0113269	320.203	422.553	CDV3	55573
ENSG00000142546	0.483977	0.202263	0.0259137	72.5211	114.63	0.503512	0.204217	0.0185131	72.5211	118.537	NOSIP	51070
ENSG00000184640	0.483973	0.110691	0.000115518	470.039	680.416	0.390069	0.112034	0.00399701	470.039	640.642	2021-09-09	10801
ENSG00000162783	0.480669	0.226228	0.0413443	86.8392	141.329	0.45041	0.220967	0.0476186	86.8392	143.444	IER5	51278
ENSG00000196549	0.479472	0.119704	0.000436849	545.885	789.465	0.396076	0.120089	0.00629188	545.885	749.321	MME	4311
ENSG00000068366	0.4792	0.140458	0.00264607	173.718	255.58	0.418981	0.142853	0.0131619	173.718	249.498	ACSL4	2182
ENSG00000096384	0.479193	0.0773546	2.33514e-08	2033.28	2876.14	0.370771	0.0778805	5.53405e-05	2033.28	2669.29	HSP90AB1	3326
ENSG00000111961	0.478938	0.128093	0.00102439	247.606	360.331	0.502791	0.130946	0.00070218	247.606	375.803	SASH1	23328
ENSG00000168264	0.478718	0.15364	0.00566075	99.6755	147.487	0.503861	0.158552	0.00450236	99.6755	154.281	IRF2BP2	359948
ENSG00000221926	0.475625	0.225977	0.0438183	39.9981	67.8866	0.536995	0.231785	0.017817	39.9981	73.2392	TRIM16	10626
ENSG00000185989	0.473702	0.169432	0.0123959	101.647	155.066	0.419585	0.170806	0.0322092	101.647	150.519	RASA3	22821
ENSG00000146648	0.473155	0.130842	0.00154063	310.145	446.213	0.435298	0.132239	0.00523338	310.145	440.109	EGFR	1956
ENSG00000100823	0.472708	0.160913	0.00910264	146.805	214.116	0.617593	0.167164	0.000467719	146.805	246.004	APEX1	328
ENSG00000135723	0.471969	0.209992	0.0359051	47.1376	76.3612	0.504474	0.213736	0.0215171	47.1376	82.323	FHOD1	29109
ENSG00000071205	0.471244	0.195916	0.0272474	57.1682	90.8624	0.492019	0.199505	0.0199788	57.1682	93.4297	ARHGAP10	79658
ENSG00000198959	0.469344	0.139331	0.003075	304.845	444.349	0.534724	0.141827	0.000697432	304.845	478.964	TGM2	7052
ENSG00000156515	0.468386	0.106944	0.000121999	257.449	370.981	0.680364	0.111107	1.09575e-08	257.449	438.479	HK1	3098
ENSG00000100902	0.467362	0.148216	0.00547747	127.906	189.42	0.479751	0.152126	0.00554849	127.906	192.837	PSMA6	5687
ENSG00000182481	0.467031	0.0968624	2.15565e-05	397.076	561.29	0.493929	0.0997831	1.23206e-05	397.076	578.841	KPNA2	3838
ENSG00000241839	0.465801	0.156196	0.00853112	97.7705	147.463	0.409267	0.159553	0.0283503	97.7705	145.515	PLEKHO2	80301
ENSG00000197965	0.464978	0.126332	0.00132346	238.74	348.86	0.398685	0.128753	0.0101001	238.74	335.489	MPZL1	9019
ENSG00000152684	0.464098	0.207252	0.0378961	49.3119	77.3721	0.561051	0.215247	0.00946841	49.3119	86.5598	PELO	53918
ENSG00000153823	0.463175	0.155666	0.00876754	103.64	150.886	0.50914	0.160626	0.00445071	103.64	158.834	PID1	55022
ENSG00000075785	0.461059	0.102639	8.29372e-05	552.872	783.706	0.343885	0.104201	0.00787285	552.872	726.166	RAB7A	7879
ENSG00000151388	0.459825	0.165955	0.0141489	84.5256	125.104	0.623125	0.174376	0.000632843	84.5256	147.712	ADAMTS12	81792
ENSG00000018625	0.459216	0.601751	0.0200458	1.01012	11.7836	0.270162	0.42166	0.0425706	1.01012	11.0944	ATP1A2	477
ENSG00000006634	0.458931	0.203777	0.0381616	54.1573	82.3828	0.463105	0.205715	0.0334001	54.1573	86.2013	DBF4	10926
ENSG00000124831	0.458287	0.129239	0.0020253	190.36	274.358	0.341455	0.132273	0.0383179	190.36	254.56	LRRFIP1	9208
ENSG00000115053	0.452627	0.0782041	2.34925e-07	1005.68	1392.38	0.682997	0.079878	7.12081e-16	1005.68	1651.25	NCL	4691
ENSG00000136205	0.45257	0.138302	0.00430288	238.752	341.727	0.587846	0.14254	0.000148767	238.752	386.783	TNS3	64759
ENSG00000196611	0.451268	0.133785	0.00333893	1888.62	2709.15	0.810823	0.141729	2.13973e-08	1888.62	3572.84	MMP1	4312
ENSG00000144560	0.449896	0.169937	0.0192885	91.9387	132.043	0.417007	0.172257	0.0346072	91.9387	135.058	VGLL4	9686
ENSG00000072110	0.443023	0.107345	0.000344525	624.749	872.803	0.639754	0.110146	7.24275e-08	624.749	1016.49	ACTN1	87
ENSG00000132305	0.44212	0.148532	0.00972175	116.704	171.781	0.419031	0.152296	0.0189452	116.704	173.395	IMMT	10989
ENSG00000138080	0.440807	0.133439	0.00420209	251.638	360.416	0.398839	0.135245	0.0140712	251.638	354.866	EMILIN1	11117
ENSG00000177374	0.439594	0.203223	0.0483132	81.0086	125.855	0.474453	0.204735	0.0282938	81.0086	136.12	HIC1	3090
ENSG00000047849	0.437956	0.0993232	0.000126512	563.738	783.221	0.333684	0.10115	0.00825107	563.738	736.594	MAP4	4134
ENSG00000118482	0.435719	0.126986	0.00305236	259.985	367.27	0.372699	0.129127	0.0183893	259.985	353.435	PHF3	23469
ENSG00000135047	0.434346	0.0862473	9.90191e-06	697.097	956.355	0.642794	0.0883955	1.0551e-11	697.097	1116.03	CTSL	1514
ENSG00000100599	0.433653	0.166681	0.0227142	103.848	151.927	0.4539	0.169887	0.0180904	103.848	156.993	RIN3	79890
ENSG00000177426	0.432221	0.190705	0.04247	60.1694	91.2765	0.497954	0.195882	0.0169024	60.1694	101.133	TGIF1	7050
ENSG00000139289	0.431639	0.157697	0.0174804	310.758	444.52	0.640335	0.164323	0.000205802	310.758	532.921	PHLDA1	22822
ENSG00000100883	0.431567	0.134208	0.00554766	171.262	243.161	0.48816	0.138244	0.00196008	171.262	256.329	SRP54	6729
ENSG00000115306	0.43101	0.109007	0.000660453	683.648	949.492	0.408527	0.110032	0.00186496	683.648	944.27	SPTBN1	6711
ENSG00000137497	0.430524	0.0965991	0.000109687	494.774	692.734	0.343613	0.0989617	0.00508112	494.774	652.313	NUMA1	4926
ENSG00000167513	0.430288	0.195617	0.0478977	103.743	156.576	0.55701	0.202235	0.00749947	103.743	180.909	CDT1	81620
ENSG00000159167	0.428362	0.181565	0.0369756	990.774	1455.96	0.489278	0.181685	0.0138865	990.774	1576.92	STC1	6781
ENSG00000174243	0.427829	0.119574	0.00213041	230.115	320.862	0.373975	0.12302	0.0130125	230.115	308.864	DDX23	9416
ENSG00000260032	0.427813	0.0867708	1.66525e-05	692.219	951.206	-0.521922	0.0976598	1.80592e-06	692.219	469.041	NORAD	647979
ENSG00000115216	0.427017	0.112061	0.00105364	319.581	438.939	0.451459	0.114954	0.00073843	319.581	451.294	NRBP1	29959
ENSG00000113369	0.425709	0.174695	0.0323915	82.2609	121.507	0.475321	0.17892	0.0161661	82.2609	127.589	ARRDC3	57561
ENSG00000154767	0.425129	0.156013	0.0184648	110.533	154.815	0.406498	0.159334	0.0292844	110.533	158.894	XPC	7508
ENSG00000131462	0.423957	0.160479	0.0219165	142.425	205.719	0.496511	0.164135	0.00667527	142.425	223.087	TUBG1	7283
ENSG00000097033	0.421659	0.115398	0.00176277	216.976	301.674	0.375323	0.11945	0.0101604	216.976	293.387	SH3GLB1	51100
ENSG00000115484	0.418272	0.10926	0.00103634	330.1	456.916	0.578155	0.112664	3.17891e-06	330.1	520.968	CCT4	10575
ENSG00000204574	0.41824	0.114856	0.00185004	254.873	353.95	0.394244	0.118225	0.00578486	254.873	351.372	ABCF1	23
ENSG00000143761	0.418228	0.0975813	0.00021831	586.68	807.816	0.277401	0.0995897	0.032326	586.68	733.356	ARF1	375
ENSG00000115963	0.41783	0.160283	0.0240371	467.897	668.368	0.742403	0.171735	1.82604e-05	467.897	876.786	RND3	390
ENSG00000100138	0.417037	0.158382	0.0229144	124.651	177.627	0.406748	0.160871	0.0304512	124.651	181.059	SNU13	4809
ENSG00000150753	0.41553	0.0976195	0.000245202	456.59	631.327	0.348914	0.100175	0.00484392	456.59	601.162	CCT5	22948
ENSG00000196998	0.414949	0.177944	0.0411919	114.857	165.228	0.441569	0.179764	0.028315	114.857	175.248	WDR45	11152
ENSG00000139514	0.414338	0.110599	0.00136773	569.772	776.064	-0.525222	0.121543	0.000119739	569.772	373.33	SLC7A1	6541
ENSG00000100591	0.413739	0.128215	0.00583468	275.26	387.829	0.48041	0.131047	0.00145489	275.26	408.817	AHSA1	10598
ENSG00000161057	0.413315	0.142037	0.0128372	164.981	230.296	0.414739	0.145124	0.0157429	164.981	232.841	PSMC2	5701
ENSG00000148344	0.41285	0.168397	0.0335221	140.977	202.465	0.623876	0.176749	0.000692248	140.977	248.01	PTGES	9536
ENSG00000135316	0.412456	0.106982	0.000979327	370.629	509.575	0.294599	0.109704	0.0374422	370.629	472.791	SYNCRIP	10492
ENSG00000142186	0.411644	0.131853	0.00781571	218.035	301.791	0.347035	0.134287	0.037017	218.035	289.201	SCYL1	57410
ENSG00000114416	0.41096	0.12627	0.00549464	230.778	315.633	0.563403	0.130486	9.02647e-05	230.778	360.963	FXR1	8087
ENSG00000100401	0.410442	0.116496	0.00267091	312.515	431.711	0.38385	0.119026	0.00795431	312.515	425.522	RANGAP1	5905
ENSG00000166889	0.409304	0.13517	0.00997968	217.378	302.312	0.456802	0.138138	0.00445071	217.378	321.621	PATL1	219988
ENSG00000108055	0.407776	0.11902	0.00351548	240.352	329.078	0.662207	0.123848	6.01949e-07	240.352	405.225	SMC3	9126
ENSG00000163814	0.407223	0.146009	0.0174387	210.418	292.359	0.679361	0.153537	2.34404e-05	210.418	366.982	CDCP1	64866
ENSG00000004487	0.403857	0.131383	0.00910103	152.94	207.693	0.429945	0.13583	0.00728134	152.94	217.188	KDM1A	23028
ENSG00000134369	0.400127	0.100655	0.000700435	319.431	434.206	0.552505	0.104057	1.72521e-06	319.431	494.599	NAV1	89796
ENSG00000181163	0.399974	0.0962185	0.000373596	708.945	953.408	0.469341	0.0979672	2.80952e-05	708.945	1009.6	NPM1	4869
ENSG00000003056	0.399417	0.112528	0.00259717	248.326	340.053	0.458167	0.116188	0.000679876	248.326	361.372	M6PR	4074
ENSG00000181555	0.397039	0.127645	0.00854916	241	324.258	0.35101	0.130183	0.0292844	241	317.536	SETD2	29072
ENSG00000109111	0.391698	0.0799396	2.17187e-05	606.088	807.358	0.362886	0.082644	0.00024089	606.088	795.325	SUPT6H	6830
ENSG00000138758	0.391024	0.133932	0.0138072	442.259	605.851	0.379637	0.13451	0.0201736	442.259	609.852	2021-09-11	55752
ENSG00000067798	0.390759	0.15641	0.0337652	120.742	164.748	0.693248	0.166469	5.18033e-05	120.742	214.425	NAV3	89795
ENSG00000141458	0.390089	0.103822	0.0014643	366.597	489.517	0.456289	0.106704	0.000225396	366.597	516.966	NPC1	4864
ENSG00000136891	0.389856	0.164932	0.0434924	115.429	159.35	0.45871	0.168659	0.0159706	115.429	172.318	TEX10	54881
ENSG00000119139	0.388793	0.156419	0.0349026	110.909	153.741	0.414032	0.160077	0.0269351	110.909	158.095	TJP2	9414
ENSG00000166147	0.388712	0.13388	0.014536	434.986	590.98	0.379407	0.13452	0.0202457	434.986	595.195	FBN1	2200
ENSG00000076928	0.3862	0.143059	0.0228132	165.475	229.742	0.669347	0.150465	2.34404e-05	165.475	287.088	ARHGEF1	9138
ENSG00000010818	0.381572	0.121636	0.00852983	213.09	287.773	0.340507	0.125219	0.0292844	213.09	283.104	HIVEP2	3097
ENSG00000177628	0.380861	0.102819	0.00178248	333.188	442.395	0.65302	0.106347	1.24232e-08	333.188	545.876	GBA	2629
ENSG00000198742	0.378921	0.140212	0.0232182	144.49	199.107	0.401847	0.143928	0.0192145	144.49	207.181	SMURF1	57154
ENSG00000197321	0.374812	0.15257	0.0390041	147.645	202.156	0.491322	0.156818	0.00542408	147.645	225.624	SVIL	6840
ENSG00000145741	0.372872	0.13627	0.0222633	324.707	444.198	0.469832	0.138645	0.00330224	324.707	484.302	BTF3	689
ENSG00000164190	0.372699	0.151031	0.0385629	243.904	334.814	0.38062	0.15187	0.0365704	243.904	343.968	NIPBL	25836
ENSG00000120705	0.36924	0.143627	0.0317486	344.268	464.593	0.380764	0.144271	0.0286854	344.268	477.303	ETF1	2107
ENSG00000141985	0.369179	0.141918	0.0298389	199.659	267.171	0.368695	0.144063	0.035182	199.659	271.648	SH3GL1	6455
ENSG00000184232	0.367204	0.140552	0.0293182	153.155	206.889	0.451113	0.144522	0.00715922	153.155	227.768	OAF	220323
ENSG00000064666	0.366484	0.126248	0.0158614	236.475	317.969	0.328404	0.128916	0.0430329	236.475	313.454	CNN2	1265
ENSG00000135829	0.36591	0.150994	0.0428711	327.921	447.984	0.430856	0.152297	0.0152226	327.921	482.267	DHX9	1660
ENSG00000122566	0.365596	0.0776066	5.19402e-05	862.922	1129.62	0.485781	0.07936	4.68623e-08	862.922	1240.98	HNRNPA2B1	3181
ENSG00000091164	0.365588	0.141792	0.0317154	124.807	167.301	0.373269	0.14602	0.0345783	124.807	171.087	TXNL1	9352
ENSG00000125977	0.364937	0.0977694	0.00173425	322.456	424.36	0.268966	0.102061	0.0446618	322.456	396.949	EIF2S2	8894
ENSG00000197451	0.363466	0.112193	0.00696866	227.765	301.487	0.384117	0.116179	0.00654891	227.765	310.381	HNRNPAB	3182
ENSG00000072840	0.362445	0.144331	0.0368495	169.633	229.442	0.403142	0.147185	0.0212883	169.633	242.283	EVC	2121
ENSG00000198604	0.360898	0.130411	0.0218237	200.327	270.041	0.375521	0.133488	0.0211033	200.327	275.445	BAZ1A	11177
ENSG00000171206	0.359443	0.137808	0.030489	217.543	288.805	0.365827	0.140007	0.032326	217.543	294.454	TRIM8	81603
ENSG00000127837	0.35931	0.152562	0.0495307	126.644	169.817	0.418139	0.156199	0.0220561	126.644	183.689	AAMP	14
ENSG00000116350	0.35923	0.137608	0.0303615	137.781	187.857	0.69783	0.145128	4.28109e-06	137.781	247.984	SRSF4	6429
ENSG00000179950	0.358167	0.134704	0.0275357	153.813	209.069	0.595392	0.140375	9.20376e-05	153.813	253.934	PUF60	22827
ENSG00000110713	0.357729	0.108351	0.00595983	372.903	486.73	0.44136	0.110974	0.000678319	372.903	527.107	NUP98	4928
ENSG00000142192	0.355871	0.108317	0.00627413	883.841	1162	0.293814	0.108884	0.036607	883.841	1120.5	APP	351
ENSG00000122870	0.355421	0.128762	0.0225134	186.209	242.693	0.366372	0.132318	0.0238723	186.209	248.354	BICC1	80114
ENSG00000105355	0.354111	0.11532	0.011076	247.242	330.275	0.60081	0.119453	3.96653e-06	247.242	399.613	PLIN3	10226
ENSG00000169813	0.352963	0.106466	0.00582386	300.526	396.587	0.577025	0.109957	1.85002e-06	300.526	474.531	HNRNPF	3185
ENSG00000088986	0.351649	0.121329	0.0168665	224.275	294.364	0.352286	0.124682	0.0227652	224.275	300.562	DYNLL1	8655
ENSG00000157654	0.349226	0.119588	0.0161254	568.6	741.384	0.459367	0.121354	0.0011376	568.6	818.259	PALM2-AKAP2	445815
ENSG00000103994	0.348582	0.125071	0.0218237	251.282	328.579	0.324604	0.127634	0.0439443	251.282	325.303	ZNF106	64397
ENSG00000079805	0.345375	0.117931	0.0160889	341.529	450.497	0.31721	0.120021	0.0374987	341.529	444.491	DNM2	1785
ENSG00000127314	0.344561	0.128323	0.0273438	261.095	341.716	0.342668	0.130512	0.0349501	261.095	348.484	RAP1B	5908
ENSG00000132463	0.341817	0.139887	0.0449247	132.554	175.42	0.57057	0.145714	0.000342234	132.554	212.763	GRSF1	2926
ENSG00000043143	0.33987	0.136317	0.041169	164.331	216.921	0.550829	0.141308	0.000427159	164.331	257.1	JADE2	23338
ENSG00000163565	0.337084	0.110702	0.0123959	342.198	435.823	0.491564	0.113629	0.000148222	342.198	494.603	IFI16	3428
ENSG00000197635	0.335411	0.137517	0.0462086	170.8	221.488	0.642891	0.143883	2.72784e-05	170.8	288.201	DPP4	1803
ENSG00000111252	0.334978	0.118708	0.0210917	315.365	407.722	0.587277	0.122485	1.20171e-05	315.365	499.559	SH2B3	10019
ENSG00000205302	0.331599	0.1315	0.0400652	193.801	252.962	0.384531	0.134637	0.0185013	193.801	265.607	SNX2	6643
ENSG00000123505	0.331248	0.121115	0.0255501	224.16	290.47	0.453479	0.124574	0.00178712	224.16	321.434	AMD1	262
ENSG00000180357	0.33017	0.0953286	0.00414054	365.776	469.126	-0.343351	0.108025	0.0106964	365.776	281.155	ZNF609	23060
ENSG00000100644	0.329282	0.130681	0.0405218	609.766	790.247	0.450172	0.132192	0.0035509	609.766	881.093	HIF1A	3091
ENSG00000141753	0.323578	0.12177	0.0310595	572.617	738.93	0.433715	0.123258	0.00288498	572.617	809.922	IGFBP4	3487
ENSG00000121579	0.321473	0.123203	0.0346591	191.025	242.637	0.317822	0.12697	0.0487763	191.025	247.254	NAA50	80218
ENSG00000130726	0.317399	0.12393	0.0387026	472.652	607.792	0.471531	0.126038	0.00121652	472.652	691.352	TRIM28	10155
ENSG00000092964	0.316389	0.106613	0.0160719	351.157	444.942	0.326453	0.109342	0.0179243	351.157	456.874	DPYSL2	1808
ENSG00000186340	0.30718	0.107471	0.0210917	378.421	482.705	0.611802	0.110634	3.91056e-07	378.421	608.928	THBS2	7058
ENSG00000112335	0.306363	0.125025	0.0492979	206.089	259.798	0.331493	0.128193	0.0394342	206.089	268.087	SNX3	8724
ENSG00000156976	0.301906	0.116226	0.0376135	288.282	368.471	0.468562	0.119069	0.000671013	288.282	420.075	EIF4A2	1974
ENSG00000143321	0.299761	0.100412	0.0160889	443.807	556.697	0.58057	0.103024	3.01221e-07	443.807	690.994	HDGF	3068
ENSG00000110880	0.288878	0.104916	0.0277481	377.481	468.318	0.292687	0.107468	0.0349125	377.481	474.705	CORO1C	23603
ENSG00000065526	0.287634	0.106265	0.0308623	387.314	481.598	0.314905	0.108573	0.0225228	387.314	495.838	SPEN	23013
ENSG00000135111	0.285745	0.103792	0.0279486	444.942	550.897	0.490136	0.106027	4.87208e-05	444.942	649.576	TBX3	6926
ENSG00000138095	0.281139	0.110251	0.0435735	328.272	403.466	0.368206	0.112644	0.00768503	328.272	437.018	LRPPRC	10128
ENSG00000164032	0.2778	0.10826	0.0425015	264.644	326.27	0.441368	0.111239	0.000692248	264.644	370.822	H2AFZ	3015
ENSG00000160789	0.275951	0.0982054	0.0252055	513.227	638.965	0.592993	0.100508	6.73096e-08	513.227	806.025	LMNA	4000
ENSG00000067560	0.275837	0.0954148	0.0212073	524.861	641.214	0.259555	0.097721	0.0440653	524.861	637.856	RHOA	387
ENSG00000130508	0.270132	0.0973272	0.0276354	484.36	590.994	-0.278462	0.105317	0.042854	484.36	390.09	PXDN	7837
ENSG00000167460	0.265266	0.0929111	0.023303	552.628	677.577	0.711881	0.0951695	1.2878e-12	552.628	943.705	TPM4	7171
ENSG00000106682	0.245247	0.0913424	0.0358238	556.009	672.843	0.341526	0.0931233	0.00295296	556.009	728.02	EIF4H	7458
ENSG00000107581	0.241884	0.0923174	0.0411078	871.034	1047.93	0.249435	0.0934468	0.0441419	871.034	1055.17	EIF3A	8661
ENSG00000114867	0.213384	0.0622828	0.0060642	1639.04	1905.38	0.272846	0.0635487	0.000482906	1639.04	1994.16	EIF4G1	1981
ENSG00000139613	-0.28111	0.110091	0.0432922	374.375	298.999	-0.376611	0.116514	0.00810636	374.375	276.02	SMARCC2	6601
ENSG00000005007	-0.288745	0.0975885	0.0176082	613.871	497.226	-0.413683	0.10282	0.000678319	613.871	446.616	UPF1	5976
ENSG00000089597	-0.300479	0.091082	0.00720472	887.345	711.57	-0.31896	0.0937493	0.00668914	887.345	698.483	GANAB	23193
ENSG00000197136	-0.31046	0.123855	0.0439009	413.63	319.407	-0.331583	0.127303	0.0382431	413.63	311.316	PCNX3	399909
ENSG00000054965	-0.319624	0.127212	0.0422446	225.298	176.9	-0.54208	0.142577	0.000615938	225.298	145.049	FAM168A	23201
ENSG00000130227	-0.321085	0.103991	0.0117542	374.199	291.158	-0.384382	0.110675	0.00425378	374.199	277.649	XPO7	23039
ENSG00000151923	-0.338467	0.117703	0.0185369	281.858	213.009	-0.346388	0.123804	0.0246885	281.858	207.129	TIAL1	7073
ENSG00000070756	-0.342116	0.115406	0.0149413	1756.9	1345.49	-0.306064	0.115312	0.0383179	1756.9	1373.15	PABPC1	26986
ENSG00000060749	-0.355337	0.117866	0.0125747	277.591	208.998	-0.359068	0.12401	0.0189792	277.591	206.93	QSER1	79832
ENSG00000105939	-0.357142	0.0971325	0.00208613	603.617	459.99	-0.481257	0.103237	4.43966e-05	603.617	416.461	ZC3HAV1	56829
ENSG00000131409	-0.360074	0.149103	0.0444734	174.234	129.398	-0.453525	0.160323	0.0134202	174.234	118.147	LRRC4B	94030
ENSG00000124226	-0.36612	0.106421	0.00394036	340.7	256.496	-0.324132	0.111242	0.0212312	340.7	266.44	RNF114	55905
ENSG00000011451	-0.368828	0.138211	0.0259137	384.793	288.11	-0.399059	0.141915	0.0188281	384.793	277.013	WIZ	58525
ENSG00000103335	-0.37005	0.103031	0.00257041	752.181	568.892	-0.381492	0.105856	0.00297672	752.181	557.484	PIEZO1	9780
ENSG00000070610	-0.370927	0.145018	0.0323988	174.138	128.215	-0.482306	0.158159	0.00694381	174.138	113.079	GBA2	57704
ENSG00000113273	-0.372773	0.149539	0.0367545	147.114	108.497	-0.709565	0.183172	0.00011617	147.114	79.7686	ARSB	411
ENSG00000172893	-0.378423	0.125529	0.0116333	301.913	224.423	-0.855108	0.152835	2.40612e-08	301.913	156.911	DHCR7	1717
ENSG00000004700	-0.378574	0.139126	0.0225134	201.435	147.279	-0.493275	0.151225	0.0039265	201.435	131.693	RECQL	5965
ENSG00000100280	-0.381889	0.108188	0.00291753	439.815	327.197	-0.320988	0.111381	0.0228839	439.815	337.043	AP1B1	162
ENSG00000275023	-0.384428	0.136713	0.018114	273.108	200.612	-0.365313	0.140729	0.0334001	273.108	201.041	MLLT6	4302
ENSG00000107185	-0.388289	0.147036	0.0254069	215.057	157.108	-0.364943	0.151265	0.0463358	215.057	155.291	RGP1	9827
ENSG00000105426	-0.390256	0.140089	0.0188047	416.816	304.011	-0.417441	0.143534	0.0139963	416.816	290.734	PTPRS	5802
ENSG00000100412	-0.394201	0.120687	0.00570503	370.366	270.417	-0.507496	0.128891	0.000513971	370.366	246.07	ACO2	50
ENSG00000138031	-0.394238	0.144995	0.0212958	238.804	174.713	-0.566627	0.158702	0.00100762	238.804	150.098	ADCY3	109
ENSG00000100297	-0.394417	0.130379	0.0106634	381.509	279.071	-0.42092	0.134897	0.00847198	381.509	265.466	MCM5	4174
ENSG00000088888	-0.394852	0.125682	0.00797483	292.737	216.515	-0.452425	0.133084	0.00355426	292.737	205.629	MAVS	57506
ENSG00000198689	-0.394864	0.152834	0.0278725	185.063	136.285	-0.469431	0.162741	0.0107657	185.063	125.928	SLC9A6	10479
ENSG00000166340	-0.401238	0.132229	0.0101393	399.235	289.368	-0.417585	0.136166	0.00981061	399.235	280.977	TPP1	1200
ENSG00000131374	-0.404137	0.168707	0.0387026	123.08	84.1712	-0.459017	0.180883	0.0221594	123.08	78.8156	TBC1D5	9779
ENSG00000261609	-0.404257	0.148915	0.0206075	213.198	153.867	-0.373758	0.152844	0.0419131	213.198	153.091	GAN	8139
ENSG00000074755	-0.40623	0.126014	0.00609193	307.848	221.715	-0.333886	0.12901	0.0388683	307.848	230.177	ZZEF1	23140
ENSG00000122515	-0.407674	0.168005	0.0360595	200.638	139.598	-0.394341	0.171158	0.0476186	200.638	138.454	ZMIZ2	83637
ENSG00000182492	-0.411547	0.14226	0.0134772	446.218	321.328	-0.820452	0.163651	5.47497e-07	446.218	231.353	BGN	633
ENSG00000136854	-0.421205	0.118183	0.00229243	265.418	192.047	-0.583771	0.131902	5.23624e-05	265.418	167.244	STXBP1	6812
ENSG00000140943	-0.421285	0.110283	0.00104885	494.892	357.575	-0.647256	0.120728	6.336e-07	494.892	299.304	MBTPS1	8720
ENSG00000164211	-0.422957	0.181476	0.0398322	179.48	120.949	-0.454952	0.187376	0.0273452	179.48	113.902	STARD4	134429
ENSG00000183723	-0.423187	0.190274	0.0476575	101.138	68.6704	-0.446188	0.199867	0.0384451	101.138	64.2794	CMTM4	146223
ENSG00000137563	-0.42492	0.184645	0.0413907	111.575	76.6276	-0.493998	0.198427	0.0189452	111.575	68.5732	GGH	8836
ENSG00000163904	-0.428183	0.143996	0.010425	179.263	127.403	-0.43573	0.15216	0.0138946	179.263	120.046	SENP2	59343
ENSG00000156931	-0.43156	0.184333	0.0376135	114.168	77.9876	-0.422713	0.190607	0.0455031	114.168	73.9685	VPS8	23355
ENSG00000122707	-0.431595	0.197189	0.0483132	81.356	54.2387	-0.500907	0.215322	0.0230771	81.356	48.162	RECK	8434
ENSG00000108821	-0.437095	0.144856	0.00900766	2111.81	1479.24	0.403565	0.142044	0.0172821	2111.81	2989.1	COL1A1	1277
ENSG00000100241	-0.441311	0.12684	0.00264607	581.247	411.263	-0.34263	0.12705	0.0303917	581.247	437.169	SBF1	6305
ENSG00000278540	-0.443663	0.13276	0.0037845	257.156	181.054	-0.543985	0.143471	0.000627906	257.156	164.146	ACACA	31
ENSG00000114999	-0.447108	0.165837	0.0176692	150.908	102.692	-0.41632	0.170962	0.0339988	150.908	102.429	TTL	150465
ENSG00000103197	-0.44819	0.128711	0.00254677	286.354	201.789	-0.425873	0.133805	0.00715922	286.354	197.808	TSC2	7249
ENSG00000196352	-0.450055	0.118267	0.000970755	662.879	466.81	-0.770132	0.130218	1.25526e-08	662.879	363.246	CD55	1604
ENSG00000109685	-0.453161	0.114164	0.000562433	358.492	252.532	-0.396978	0.118184	0.00539937	358.492	261.986	NSD2	7468
ENSG00000107758	-0.458358	0.179623	0.0222172	109.599	71.4027	-0.516242	0.194553	0.0122928	109.599	65.9682	PPP3CB	5532
ENSG00000185278	-0.459262	0.212639	0.0439499	67.1013	43.6521	-0.563747	0.241149	0.0140513	67.1013	37.0892	ZBTB37	84614
ENSG00000164692	-0.46525	0.0976773	2.74554e-05	1748.62	1240.13	0.396153	0.095607	0.000502026	1748.62	2371.25	COL1A2	1278
ENSG00000123353	-0.467151	0.17576	0.0173399	138.199	94.1516	-0.504863	0.186306	0.0120974	138.199	83.558	ORMDL2	29095
ENSG00000092445	-0.471235	0.181707	0.0192885	122.083	80.9868	-0.49618	0.192036	0.0159659	122.083	75.5896	TYRO3	7301
ENSG00000197530	-0.473843	0.190225	0.0228996	114.811	76.0781	-0.728727	0.230639	0.0007111	114.811	56.9565	MIB2	142678
ENSG00000219481	-0.474024	0.178708	0.0168665	105.646	68.4897	-0.45666	0.187572	0.026962	105.646	68.3972	NBPF1	55672
ENSG00000140836	-0.475385	0.114369	0.00026451	1051.1	730.325	-0.583034	0.118317	7.22094e-06	1051.1	667.709	ZFHX3	463
ENSG00000138443	-0.475628	0.132461	0.00163702	208.256	140.032	-0.347218	0.135267	0.0383784	208.256	152.291	ABI2	10152
ENSG00000173273	-0.477745	0.138894	0.00247924	263.043	179.131	-0.538484	0.147654	0.00100183	263.043	166.541	TNKS	8658
ENSG00000140688	-0.477995	0.152014	0.00528301	210.419	141.975	-0.790956	0.181069	9.51229e-06	210.419	106.772	C16orf58	64755
ENSG00000169871	-0.480934	0.126221	0.000817239	279.126	190.584	-0.360316	0.128524	0.02294	279.126	206.525	TRIM56	81844
ENSG00000141698	-0.482812	0.191363	0.0207041	103.448	68.7315	-0.510225	0.203182	0.0162306	103.448	63.2911	NT5C3B	115024
ENSG00000116209	-0.483778	0.11564	0.000229207	351.812	244.909	-0.427782	0.119779	0.0025487	351.812	249.931	TMEM59	9528
ENSG00000118596	-0.485503	0.168373	0.0096642	137.424	91.0583	-0.548457	0.182144	0.00479354	137.424	84.1114	SLC16A7	9194
ENSG00000108465	-0.485637	0.184756	0.0166564	108.176	71.2102	-0.451106	0.1908	0.0305233	108.176	70.7937	CDK5RAP3	80279
ENSG00000189067	-0.487276	0.086057	3.7615e-07	616.542	428.705	-0.526318	0.0917902	2.81276e-07	616.542	415.379	LITAF	9516
ENSG00000129472	-0.487754	0.232939	0.041587	61.1695	36.1367	-0.462458	0.24068	0.0490825	61.1695	33.9187	RAB2B	84932
ENSG00000181061	-0.489676	0.175931	0.0117323	124.91	81.4038	-0.602905	0.196039	0.00266646	124.91	71.7805	HIGD1A	25994
ENSG00000170581	-0.490855	0.123955	0.000478455	518.864	353.926	-0.401078	0.124961	0.00760529	518.864	372.379	STAT2	6773
ENSG00000178761	-0.49794	0.232243	0.0366503	83.2971	47.6479	-0.589974	0.257848	0.0122074	83.2971	39.5853	FAM219B	57184
ENSG00000011021	-0.500498	0.195028	0.0174011	106.527	69.6991	-0.46562	0.199978	0.0292844	106.527	68.3388	CLCN6	1185
ENSG00000219200	-0.507708	0.121606	0.000206877	407.495	276.665	-0.362199	0.122206	0.0161831	407.495	303.339	RNASEK	440400
ENSG00000152332	-0.507795	0.137442	0.00100254	375.028	250.926	-0.49139	0.140936	0.00219594	375.028	251.885	UHMK1	127933
ENSG00000143190	-0.512087	0.140351	0.00111676	196.193	129.803	-0.478904	0.147213	0.00445071	196.193	128.006	POU2F1	5451
ENSG00000100083	-0.518583	0.183913	0.00922814	114.938	72.8135	-0.438803	0.186474	0.0338737	114.938	74.2001	GGA1	26088
ENSG00000151690	-0.523332	0.203795	0.0152048	91.125	56.3368	-0.521174	0.214448	0.0170944	91.125	53.7016	MFSD6	54842
ENSG00000178202	-0.523456	0.21952	0.0212946	77.5154	45.1333	-0.492716	0.226854	0.0297443	77.5154	44.4186	KDELC2	143888
ENSG00000142949	-0.527146	0.124313	0.000147013	449.042	300.801	-0.654929	0.133081	3.96653e-06	449.042	265.33	PTPRF	5792
ENSG00000162430	-0.527162	0.140919	0.000787865	441.009	289.448	-0.465689	0.141931	0.00448263	441.009	298.33	SELENON	57190
ENSG00000198315	-0.527209	0.172326	0.0049538	172.777	111.188	-0.544487	0.180593	0.00488924	172.777	102.925	ZKSCAN8	7745
ENSG00000131788	-0.527329	0.200241	0.0129481	98.1884	62.4751	-0.433588	0.199981	0.045421	98.1884	63.5212	PIAS3	10401
ENSG00000005801	-0.527534	0.239583	0.0279704	68.8131	41.005	-0.514548	0.249167	0.0285213	68.8131	38.3719	ZNF195	7748
ENSG00000166710	-0.5276	0.0804576	2.04267e-09	3193.05	2174.34	-0.30968	0.0799406	0.00176314	3193.05	2533.7	B2M	567
ENSG00000198911	-0.528306	0.116768	4.98587e-05	491.19	329.367	-0.579108	0.122604	1.74379e-05	491.19	312.647	SREBF2	6721
ENSG00000104332	-0.531037	0.164037	0.00308814	261.11	167.64	-0.387865	0.160829	0.0413939	261.11	183.34	SFRP1	6422
ENSG00000105767	-0.532812	0.169683	0.00393171	174.66	111.859	-0.553429	0.178486	0.00375982	174.66	105.669	CADM4	199731
ENSG00000172888	-0.5369	0.182839	0.00630724	107.799	67.7393	-0.517467	0.192264	0.0113459	107.799	65.8824	ZNF621	285268
ENSG00000179195	-0.537237	0.129143	0.000183271	246.304	162.167	-0.770819	0.149656	5.11975e-07	246.304	134.528	ZNF664	144348
ENSG00000134779	-0.539554	0.136271	0.000357164	267.805	176.085	-0.335554	0.134706	0.0462253	267.805	203.438	TPGS2	25941
ENSG00000203668	-0.543071	0.275874	0.0362511	63.4909	33.6697	-0.816345	0.370996	0.00259708	63.4909	23.7838	CHML	1122
ENSG00000136731	-0.543356	0.145531	0.000728587	338.048	216.605	-0.421213	0.144859	0.013785	338.048	232.823	UGGT1	56886
ENSG00000189043	-0.544222	0.185967	0.00616723	160.03	97.1788	-0.41407	0.18214	0.0441419	160.03	103.22	NDUFA4	4697
ENSG00000111450	-0.544887	0.226137	0.0180378	63.0923	38.151	-0.585343	0.25055	0.0119469	63.0923	33.0516	STX2	2054
ENSG00000055332	-0.545694	0.10937	6.59031e-06	427.459	284.061	-0.372674	0.110316	0.00573806	427.459	320.797	EIF2AK2	5610
ENSG00000145022	-0.545734	0.218073	0.0151459	96.8749	56.5003	-0.551523	0.228957	0.0140155	96.8749	52.7638	TCTA	6988
ENSG00000111752	-0.546059	0.15397	0.00124466	171.802	108.642	-0.604214	0.167559	0.000675555	171.802	101.363	PHC1	1911
ENSG00000182196	-0.546153	0.208665	0.01201	146.387	87.8385	-0.443172	0.203337	0.0419865	146.387	90.9257	ARL6IP4	51329
ENSG00000160469	-0.546682	0.195429	0.00826618	126.431	77.2682	-1.05742	0.27068	6.69685e-06	126.431	51.5626	BRSK1	84446
ENSG00000221983	-0.54698	0.146369	0.000702536	536.005	344.663	-0.480802	0.146165	0.00396325	536.005	355.394	UBA52	7311
ENSG00000130827	-0.55066	0.120088	3.45634e-05	305.535	202.69	-0.784781	0.137821	3.24079e-08	305.535	165.054	PLXNA3	55558
ENSG00000184216	-0.553597	0.165981	0.00213495	253.298	160.646	-0.482752	0.16654	0.00959097	253.298	165.256	IRAK1	3654
ENSG00000198951	-0.554147	0.17598	0.00339688	129.01	81.4462	-0.475697	0.179331	0.0162037	129.01	83.3958	NAGA	4668
ENSG00000013288	-0.55664	0.164312	0.00182988	278.029	177.218	-0.491416	0.1649	0.00760529	278.029	179.043	MAN2B2	23324
ENSG00000118705	-0.556905	0.0776926	3.48251e-11	916.075	612.349	-0.532306	0.0812789	3.29931e-09	916.075	620.241	RPN2	6185
ENSG00000196776	-0.557488	0.177825	0.00344155	1113.51	687.874	-0.421427	0.170119	0.0305646	1113.51	746.4	CD47	961
ENSG00000183826	-0.557946	0.201963	0.00833878	524.955	314.303	-0.473727	0.194744	0.0238467	524.955	323.766	BTBD9	114781
ENSG00000140323	-0.558255	0.113518	8.2081e-06	10590.7	6929.28	-0.284248	0.110127	0.0476186	10590.7	8432.54	DISP2	85455
ENSG00000174450	-0.558315	0.407928	0.0491118	28.4553	10.4118	-0.682723	0.585917	0.00742772	28.4553	4.34426	GOLGA6L2	283685
ENSG00000161671	-0.559189	0.151294	0.000738648	323.458	205.532	-0.404565	0.148804	0.0219385	323.458	226.938	EMC10	284361
ENSG00000127418	-0.563032	0.184359	0.00403554	210.988	128.353	-0.58625	0.191405	0.00315984	210.988	121.868	FGFRL1	53834
ENSG00000171469	-0.563583	0.212187	0.0100539	76.2708	45.345	-0.504277	0.218246	0.0230011	76.2708	44.9763	ZNF561	93134
ENSG00000204261	-0.566956	0.396502	0.0469138	23.0647	8.39786	-0.471513	0.405635	0.0430941	23.0647	7.68794	PSMB8-AS1	100507463
ENSG00000131126	-0.569432	0.136214	0.00013935	677.904	432.141	-0.401702	0.133395	0.0121599	677.904	487.003	TEX101	83639
ENSG00000152767	-0.569567	0.116034	7.92758e-06	339.643	219.332	-0.402664	0.117318	0.00434169	339.643	247.924	FARP1	10160
ENSG00000130985	-0.573358	0.0900735	4.61185e-09	949.087	624.658	-0.390093	0.0904609	0.000284907	949.087	703.151	UBA1	7317
ENSG00000196865	-0.574638	0.168377	0.00152903	147.397	89.034	-0.42467	0.167254	0.027351	147.397	98.5985	NHLRC2	374354
ENSG00000141965	-0.574791	0.252702	0.0191631	72.9611	39.1959	-0.984307	0.365404	0.000368699	72.9611	24.9207	FEM1A	55527
ENSG00000099385	-0.576198	0.255344	0.0195831	53.1277	30.3032	-0.478684	0.253211	0.0440653	53.1277	29.2512	BCL7C	9274
ENSG00000172007	-0.57853	0.286258	0.0272561	45.3812	23.192	-0.630369	0.330374	0.0133817	45.3812	18.7729	RAB33B	83452
ENSG00000106804	-0.580301	0.47158	0.0358238	14.1886	3.4399	-0.368563	0.442537	0.0421511	14.1886	2.36907	C5	727
ENSG00000171657	-0.580765	0.938242	0.00139848	50.3501	0	-0.217883	0.428209	0.0198613	50.3501	0.629781	GPR82	27197
ENSG00000251322	-0.581384	0.262372	0.0202249	97.58	54.5849	-0.530038	0.260782	0.0264657	97.58	50.6948	SHANK3	85358
ENSG00000232112	-0.581818	0.184716	0.00286812	146.557	88.616	-0.482949	0.184491	0.0164103	146.557	92.1333	TMA7	51372
ENSG00000100376	-0.583339	0.260712	0.0193709	64.768	35.5384	-0.864355	0.353061	0.00126483	64.768	23.8465	FAM118A	55007
ENSG00000180155	-0.583585	0.262547	0.019776	56.1212	30.1939	-0.748322	0.331522	0.00376131	56.1212	22.2652	LYNX1	66004
ENSG00000266967	-0.583966	0.456977	0.0372528	16.0253	4.74033	-0.37211	0.505265	0.012462	16.0253	0.937819	AARSD1	80755
ENSG00000161956	-0.584919	0.17701	0.00191574	192.752	117.061	-0.611595	0.18591	0.00151204	192.752	109.347	SENP3	26168
ENSG00000184156	-0.585495	0.435758	0.0393752	18.0141	5.9856	-0.44043	0.430441	0.0422649	18.0141	4.78864	KCNQ3	3786
ENSG00000198722	-0.58663	0.135047	6.90193e-05	250.409	157.724	-0.722375	0.150519	3.56695e-06	250.409	137.71	UNC13B	10497
ENSG00000179364	-0.587204	0.19164	0.00341516	158.016	94.6814	-0.472571	0.188544	0.0214704	158.016	99.9778	PACS2	23241
ENSG00000157106	-0.58727	0.128548	2.86558e-05	673.118	424.859	-0.344732	0.124894	0.0270265	673.118	506.439	SMG1	23049
ENSG00000106261	-0.58863	0.134023	5.61466e-05	237.732	146.936	-0.485089	0.137479	0.00202193	237.732	157.869	ZKSCAN1	7586
ENSG00000102870	-0.591589	0.156618	0.000464726	175.137	111.11	-0.429225	0.155727	0.017817	175.137	119.769	ZNF629	23361
ENSG00000197128	-0.595747	0.283801	0.0221393	45.0293	24.0576	-0.731472	0.359887	0.00572312	45.0293	18.0436	ZNF772	400720
ENSG00000170153	-0.595775	0.173179	0.00123112	134.197	80.0488	-0.564028	0.181723	0.00344243	134.197	78.0264	RNF150	57484
ENSG00000162601	-0.598984	0.229201	0.00886022	125.578	71.7489	-0.52768	0.22688	0.018906	125.578	72.0395	MYSM1	114803
ENSG00000128487	-0.600638	0.182137	0.0017715	159.921	93.3721	-0.537522	0.185026	0.00646635	159.921	95.8644	SPECC1	92521
ENSG00000186272	-0.601778	0.373555	0.0358944	24.6744	10.7259	-0.525476	0.398511	0.032326	24.6744	9.56358	ZNF17	7565
ENSG00000204524	-0.602728	0.204488	0.00406827	90.858	52.2617	-0.974954	0.281408	4.51383e-05	90.858	38.185	ZNF805	390980
ENSG00000170791	-0.604437	0.262633	0.0153894	55.5562	28.7241	-0.632067	0.294284	0.010336	55.5562	24.1192	CHCHD7	79145
ENSG00000185386	-0.605541	0.336443	0.030183	35.3383	15.738	-1.20997	0.670471	0.000672473	35.3383	5.60382	MAPK11	5600
ENSG00000111412	-0.605668	0.181751	0.00155683	153.875	94.6351	-0.58863	0.189155	0.0027634	153.875	89.0133	C12orf49	79794
ENSG00000197943	-0.606118	0.251834	0.0125642	1535.21	835.892	-0.560081	0.242652	0.0149896	1535.21	819.328	PLCG2	5336
ENSG00000234284	-0.607887	0.334535	0.0291824	32.0929	15.1693	-0.659405	0.409809	0.0127689	32.0929	11.1081	ZNF879	345462
ENSG00000075407	-0.608295	0.166249	0.000597405	170.274	101.912	-0.576115	0.173076	0.00178219	170.274	100.838	ZNF37A	7587
ENSG00000165914	-0.609615	0.158897	0.000338919	180.035	108.974	-0.490726	0.160277	0.00640296	180.035	112.703	TTC7B	145567
ENSG00000166257	-0.610598	0.432076	0.0339433	18.819	6.67496	-0.493726	0.459714	0.0285143	18.819	4.7028	SCN3B	55800
ENSG00000104324	-0.612909	0.22226	0.00591903	76.9212	42.1823	-0.51305	0.223304	0.0219793	76.9212	44.2975	CPQ	10404
ENSG00000128011	-0.613059	0.351568	0.030314	30.9579	13.991	-0.525862	0.361588	0.0345548	30.9579	11.8237	LRFN1	57622
ENSG00000154864	-0.616128	0.170562	0.00065716	179.146	106.421	-0.797033	0.19598	2.65107e-05	179.146	90.4525	PIEZO2	63895
ENSG00000103495	-0.616851	0.160958	0.000328538	372.6	226.949	-0.363802	0.152669	0.04924	372.6	269.472	MAZ	4150
ENSG00000047617	-0.61737	0.460361	0.030314	18.6451	5.27211	-0.429889	0.429568	0.0440653	18.6451	4.17257	ANO2	57101
ENSG00000131495	-0.617856	0.265478	0.0134938	61.2382	32.6003	-0.544741	0.268781	0.0234229	61.2382	31.6066	NDUFA2	4695
ENSG00000247556	-0.620298	0.13695	2.64176e-05	235.959	141.833	-0.968268	0.168389	3.67935e-09	235.959	109.378	OIP5-AS1	729082
ENSG00000137171	-0.620991	0.265897	0.013042	56.6696	30.5932	-0.599955	0.284222	0.0139512	56.6696	27.8921	KLC4	89953
ENSG00000165626	-0.621673	0.297907	0.0195298	42.9427	21.6936	-0.499606	0.29109	0.0416364	42.9427	20.8556	BEND7	222389
ENSG00000253200	-0.623246	0.404397	0.0316059	25.161	9.77068	-0.617509	0.49454	0.0145793	25.161	5.91186	NA	NA
ENSG00000134574	-0.624762	0.263068	0.0119647	53.2569	27.3582	-0.591492	0.281457	0.0149417	53.2569	24.6343	DDB2	1643
ENSG00000269900	-0.628887	0.217038	0.00390411	8739.02	4924.51	-0.488163	0.202309	0.0223002	8739.02	5305.78	RMRP	6023
ENSG00000287335	-0.63183	0.144254	4.34114e-05	605.762	364.687	-0.374139	0.137946	0.0260839	605.762	437.26	NA	NA
ENSG00000238083	-0.633742	0.370406	0.0273438	27.5115	10.7673	-0.490382	0.360443	0.0447202	27.5115	10.65	LRRC37A2	474170
ENSG00000104154	-0.634421	0.195151	0.00161116	1529.19	879.878	-0.444269	0.181693	0.0283502	1529.19	992.471	SLC30A4	7782
ENSG00000071655	-0.635075	0.162275	0.000219713	257.491	154.962	-0.496949	0.160059	0.00554849	257.491	169.438	MBD3	53615
ENSG00000273136	-0.637956	0.15969	0.000165107	174.011	102.752	-0.45166	0.157303	0.0123609	174.011	117.753	NBPF26	101060684
ENSG00000151176	-0.639069	0.137126	1.37491e-05	477.192	289.246	-0.635768	0.140778	2.44146e-05	477.192	287.711	PLBD2	196463
ENSG00000182534	-0.642586	0.184222	0.000795377	157.753	88.2536	-0.569464	0.187244	0.00377192	157.753	89.594	MXRA7	439921
ENSG00000264920	-0.645228	0.221139	0.00338501	161.791	90.2026	-0.459897	0.206856	0.0353553	161.791	98.4557	LOC102724532	102724532
ENSG00000160410	-0.646189	0.149233	4.66506e-05	243.768	145.722	-0.446889	0.146346	0.00853714	243.768	164.732	SHKBP1	92799
ENSG00000198924	-0.650204	0.265555	0.00900766	57.1193	28.7487	-0.663602	0.297042	0.00728134	57.1193	25.3651	DCLRE1A	9937
ENSG00000188559	-0.654345	0.196971	0.00115914	100.674	57.0986	-0.455247	0.189805	0.0284093	100.674	63.7492	RALGAPA2	57186
ENSG00000181007	-0.655718	0.364919	0.0223712	33.883	14.4445	-0.484781	0.340759	0.0486694	33.883	13.405	ZFP82	284406
ENSG00000119655	-0.659466	0.144312	1.71514e-05	334.571	198.837	-0.504338	0.142803	0.00176962	334.571	217.853	NPC2	10577
ENSG00000101680	-0.660752	0.196387	0.000996644	147.745	83.533	-0.457142	0.186679	0.0263024	147.745	93.1	LAMA1	284217
ENSG00000167703	-0.66296	0.212852	0.00191574	119.553	65.4605	-0.873246	0.258547	0.000119503	119.553	52.6137	SLC43A2	124935
ENSG00000135506	-0.665395	0.127955	1.04439e-06	588.644	353.566	-0.360432	0.122841	0.0174082	588.644	437.515	OS9	10956
ENSG00000115486	-0.665925	0.172976	0.000219328	152.747	88.2477	-0.659734	0.184012	0.000443225	152.747	85.5289	GGCX	2677
ENSG00000197461	-0.668801	0.181009	0.00035349	518.23	295.475	-0.493407	0.172053	0.00952411	518.23	325.723	PDGFA	5154
ENSG00000110917	-0.674845	0.109714	6.99656e-09	607.989	367.683	-0.4518	0.108532	0.00034179	607.989	426.22	MLEC	9761
ENSG00000198466	-0.67502	0.24974	0.00453837	63.0943	31.9833	-0.590185	0.25802	0.0122074	63.0943	30.2533	ZNF587	84914
ENSG00000122203	-0.67561	0.132661	1.62232e-06	263.752	156.193	-0.342175	0.127147	0.0306787	263.752	199.045	KIAA1191	57179
ENSG00000205903	-0.677831	0.153316	2.64176e-05	189.404	111.109	-0.588993	0.157857	0.000528759	189.404	115.041	ZNF316	100131017
ENSG00000171735	-0.680762	0.257787	0.00505146	63.0139	32.2492	-0.494769	0.243653	0.0343751	63.0139	35.9372	CAMTA1	23261
ENSG00000101412	-0.682423	0.234598	0.0027863	101.451	53.308	-0.641094	0.243691	0.00479354	101.451	50.5786	E2F1	1869
ENSG00000142798	-0.687228	0.107828	1.82912e-09	624.667	374.559	-0.338275	0.104418	0.00942043	624.667	477.674	HSPG2	3339
ENSG00000119401	-0.69323	0.202726	0.000696302	96.9459	54.2156	-0.550421	0.202179	0.00834383	96.9459	55.6753	TRIM32	22954
ENSG00000103202	-0.695964	0.185809	0.000250592	197.911	111.515	-0.413277	0.172247	0.0366896	197.911	134.565	NME4	4833
ENSG00000156858	-0.698152	0.182883	0.000195362	148.154	84.8019	-0.415949	0.170887	0.0340963	148.154	102.034	PRR14	78994
ENSG00000125991	-0.705135	0.168041	5.003e-05	332.264	188.985	-0.391918	0.15602	0.0340963	332.264	233.084	ERGIC3	51614
ENSG00000144043	-0.705232	0.155073	1.32565e-05	272.337	156.092	-0.699992	0.162083	2.79819e-05	272.337	152.28	TEX261	113419
ENSG00000268089	-0.708629	0.187983	0.000213376	148.239	81.6279	-0.906302	0.224078	1.03643e-05	148.239	68.3756	GABRQ	55879
ENSG00000109736	-0.709224	0.229072	0.00152342	101.598	54.1915	-0.459837	0.210281	0.0371163	101.598	63.351	MFSD10	10227
ENSG00000254859	-0.71298	0.23741	0.00187367	973.138	506.231	-0.646274	0.230702	0.00331512	973.138	504.831	NA	NA
ENSG00000094631	-0.713439	0.200296	0.000401032	110.218	61.121	-0.501664	0.192122	0.0146478	110.218	67.0208	HDAC6	10013
ENSG00000104964	-0.716958	0.136432	5.28707e-07	496.753	288.336	-0.42609	0.130476	0.00582093	496.753	348.07	AES	166
ENSG00000197044	-0.722698	0.422828	0.0157694	28.3773	9.32897	-0.534031	0.408906	0.0296871	28.3773	9.35509	ZNF441	126068
ENSG00000214548	-0.729402	0.1662	2.09386e-05	779.119	434.134	-0.544296	0.158721	0.00176314	779.119	486.944	MEG3	55384
ENSG00000120594	-0.732516	0.341428	0.00950254	46.653	19.4138	-0.766579	0.410991	0.00543657	46.653	15.316	PLXDC2	84898
ENSG00000251249	-0.733696	0.314493	0.00693978	72.2343	32.0872	-0.889968	0.39518	0.00156878	72.2343	24.2267	LOC100505685	100505685
ENSG00000163812	-0.735524	0.148121	1.79399e-06	246.3	135.301	-0.606385	0.149734	0.000164383	246.3	146.702	ZDHHC3	51304
ENSG00000111775	-0.735873	0.158278	6.92221e-06	281.198	156.129	-0.385161	0.147144	0.0291706	281.198	197.237	COX6A1	1337
ENSG00000095713	-0.737069	0.400212	0.0131644	38.5111	15.0797	-0.627132	0.420944	0.0161218	38.5111	12.6757	CRTAC1	55118
ENSG00000054179	-0.742062	0.575979	0.0108168	21.14	3.8151	-0.44935	0.518891	0.0157298	21.14	1.97519	ENTPD2	954
ENSG00000135916	-0.743345	0.12199	5.37753e-09	586.332	336.538	-0.542302	0.12024	5.23624e-05	586.332	380.257	ITM2C	81618
ENSG00000100504	-0.743683	0.18593	7.88196e-05	129.361	68.8098	-0.404441	0.17041	0.0402763	129.361	86.8527	PYGL	5836
ENSG00000189164	-0.744726	0.250673	0.00170109	146.9	72.2989	-0.553428	0.234421	0.0146974	146.9	78.1642	ZNF527	84503
ENSG00000168612	-0.747213	0.17337	2.50034e-05	211.795	116.516	-0.393667	0.159155	0.0361771	211.795	145.442	ZSWIM1	90204
ENSG00000089916	-0.750363	0.171233	1.86847e-05	175.649	96.8932	-0.426799	0.159463	0.0211271	175.649	119.652	GPATCH2L	55668
ENSG00000076555	-0.752255	0.316227	0.00568032	44.3199	19.5404	-0.526856	0.293135	0.0320289	44.3199	20.935	ACACB	32
ENSG00000283633	-0.754731	0.355071	0.00860413	41.4828	17.4792	-0.81346	0.446046	0.00431374	41.4828	12.6894	NA	NA
ENSG00000116199	-0.760758	0.202839	0.000164544	99.1182	53.2534	-0.65286	0.209642	0.00161094	99.1182	55.1191	FAM20B	9917
ENSG00000188938	-0.763944	0.197192	0.000106691	126.749	68.4238	-0.682061	0.204652	0.000700047	126.749	67.2076	FAM120AOS	158293
ENSG00000112659	-0.76974	0.217874	0.000310228	103	53.7311	-0.451876	0.196873	0.0338737	103	65.13	CUL9	23113
ENSG00000166402	-0.771522	0.284572	0.00265926	52.7975	25.9563	-0.513042	0.259794	0.0313121	52.7975	28.5219	TUB	7275
ENSG00000159423	-0.772469	0.211859	0.000212696	104.702	54.1604	-0.752259	0.230956	0.00046733	104.702	52.6859	ALDH4A1	8659
ENSG00000117691	-0.772611	0.257752	0.00135448	77.56	37.9989	-0.588992	0.249353	0.0110803	77.56	40.9906	NENF	29937
ENSG00000197937	-0.773474	0.279116	0.00232355	64.3446	29.8915	-0.480731	0.246906	0.0414888	64.3446	35.1768	ZNF347	84671
ENSG00000105223	-0.7786	0.113235	3.70721e-11	790.169	445.77	-0.533162	0.11093	1.74963e-05	790.169	522.364	PLD3	23646
ENSG00000282885	-0.7863	0.242036	0.000652286	48876.4	24142.1	-0.684866	0.233055	0.00177366	48876.4	24738.5	NA	NA
ENSG00000197872	-0.787048	0.422094	0.00965773	34.2893	12.1829	-0.519624	0.376323	0.0353553	34.2893	13.3776	FAM49A	81553
ENSG00000149131	-0.79016	0.121392	3.25733e-10	649.547	361.241	-0.299778	0.113401	0.0399631	649.547	512.336	SERPING1	710
ENSG00000213889	-0.791502	0.309416	0.00325568	486.449	215.127	-0.556681	0.275978	0.0215272	486.449	239.784	PPM1N	147699
ENSG00000137941	-0.794018	0.233656	0.000404377	94.8135	46.9468	-0.795164	0.26036	0.000532476	94.8135	44.2469	TTLL7	79739
ENSG00000196218	-0.798922	0.451881	0.00949985	27.5876	8.84546	-0.576659	0.441361	0.0214019	27.5876	8.02339	RYR1	6261
ENSG00000101160	-0.806194	0.130958	2.39748e-09	366.033	201.481	-0.627613	0.131065	8.78035e-06	366.033	221.408	CTSZ	1522
ENSG00000183208	-0.80819	0.321069	0.00325025	50.5176	20.925	-0.543965	0.292881	0.0271354	50.5176	24.7937	GDPGP1	390637
ENSG00000159307	-0.809101	0.214524	0.000114935	188.292	95.9296	-0.48566	0.193536	0.0195256	188.292	113.934	SCUBE1	80274
ENSG00000184992	-0.81431	0.316204	0.00282726	54.0641	23.0896	-0.51942	0.280519	0.0329226	54.0641	27.126	BRI3BP	140707
ENSG00000145012	-0.815522	0.168864	1.8805e-06	259.934	135.266	-0.790852	0.177269	6.87227e-06	259.934	134.047	LPP	4026
ENSG00000213064	-0.820765	0.21207	7.79057e-05	224.997	110.851	-0.472418	0.189737	0.0220322	224.997	141.383	SFT2D2	375035
ENSG00000184307	-0.833927	0.355024	0.00389846	43.3902	16.5298	-0.651533	0.361562	0.0123505	43.3902	17.1426	ZDHHC23	254887
ENSG00000185379	-0.836432	0.321137	0.00242254	44.8554	19.0755	-0.572649	0.300079	0.0207886	44.8554	20.6486	RAD51D	5892
ENSG00000169291	-0.83714	0.272021	0.000795377	71.3448	32.4668	-0.534336	0.245557	0.0217236	71.3448	39.2729	SHE	126669
ENSG00000166145	-0.8374	0.189534	9.2332e-06	196.269	100.409	-0.727696	0.193369	0.000138907	196.269	100.558	SPINT1	6692
ENSG00000266338	-0.839612	0.216764	6.97822e-05	107.231	51.4217	-0.614138	0.210465	0.00344243	107.231	58.0812	NBPF15	284565
ENSG00000196547	-0.841012	0.150094	3.97157e-08	221.666	117.342	-0.57316	0.146271	0.000336221	221.666	139.108	MAN2A2	4122
ENSG00000175634	-0.842337	0.225688	0.000109687	110.337	53.0417	-0.479257	0.200963	0.0247748	110.337	67.4363	RPS6KB2	6199
ENSG00000242125	-0.843642	0.227275	0.000116341	229.519	110.4	-0.551531	0.207304	0.00931478	229.519	130.539	SNHG3	8420
ENSG00000139182	-0.844884	0.200663	2.02379e-05	174.611	87.7342	-0.736474	0.205437	0.000218988	174.611	91.435	CLSTN3	9746
ENSG00000262202	-0.852955	0.268716	0.000564408	136.414	63.709	-0.745288	0.2755	0.00175212	136.414	61.5655	NA	NA
ENSG00000143537	-0.859779	0.203475	1.77605e-05	212.513	105.008	-0.50276	0.184201	0.0118396	212.513	131.851	ADAM15	8751
ENSG00000187792	-0.862012	0.239427	0.000153618	81.708	38.9369	-0.677424	0.241894	0.00253288	81.708	41.1623	ZNF70	7621
ENSG00000148730	-0.862184	0.115343	3.78169e-13	419.704	225.614	-0.558084	0.113203	8.5525e-06	419.704	274.716	EIF4EBP2	1979
ENSG00000277476	-0.862456	0.435775	0.0055304	29.2407	9.08722	-0.481832	0.355063	0.0484988	29.2407	11.8958	NA	NA
ENSG00000138286	-0.866103	0.2704	0.000490896	66.9298	30.0363	-0.716175	0.282189	0.00304302	66.9298	30.5613	FAM149B1	317662
ENSG00000124596	-0.874958	0.327085	0.00173682	46.6902	19.468	-0.729068	0.351248	0.00551723	46.6902	18.8234	OARD1	221443
ENSG00000010322	-0.875541	0.142774	1.83874e-09	289.745	150.119	-0.704172	0.144641	3.19985e-06	289.745	162.496	NISCH	11188
ENSG00000165275	-0.878433	0.487681	0.00562444	21.7515	5.74974	-0.558809	0.450105	0.0227834	21.7515	6.44209	TRMT10B	158234
ENSG00000139354	-0.888752	0.308915	0.00101974	77.4765	33.4472	-0.488098	0.258928	0.0413072	77.4765	41.1392	GAS2L3	283431
ENSG00000105357	-0.889742	0.255799	0.000195362	91.3715	41.1316	-0.489067	0.221664	0.0292844	91.3715	51.4458	MYH14	79784
ENSG00000281344	-0.89093	0.189006	2.07615e-06	155.486	74.3832	-0.600318	0.180639	0.00152205	155.486	88.2976	NA	NA
ENSG00000249115	-0.891307	0.255222	0.00018614	100.197	46.0654	-0.523169	0.225632	0.0197883	100.197	58.2406	HAUS5	23354
ENSG00000186907	-0.895194	0.321978	0.00124521	55.9745	23.3141	-0.569694	0.289993	0.0202457	55.9745	26.0807	RTN4RL2	349667
ENSG00000127081	-0.896565	0.334763	0.00155683	49.7085	20.3932	-0.834748	0.389535	0.00253288	49.7085	17.3554	ZNF484	83744
ENSG00000103512	-0.89854	0.100648	5.10428e-18	660.76	343.921	-0.616405	0.100046	1.41715e-08	660.76	415.593	NOMO1	23420
ENSG00000139998	-0.905654	0.225424	3.07411e-05	127.385	59.566	-0.670117	0.220069	0.00162017	127.385	68.5198	RAB15	376267
ENSG00000124155	-0.90692	0.167565	7.2424e-08	359.01	176.084	-0.562687	0.157297	0.0010192	359.01	221.663	PIGT	51604
ENSG00000204525	-0.91347	0.161279	2.04694e-08	1587.89	789.622	-0.693496	0.15573	1.82513e-05	1587.89	896.689	HLA-C	3107
ENSG00000225339	-0.915731	0.356798	0.00179304	58.8625	21.7419	-0.663336	0.348114	0.0104024	58.8625	23.7564	NA	NA
ENSG00000106078	-0.920948	0.473273	0.00403554	31.0242	8.47614	-0.519035	0.389405	0.0345331	31.0242	10.8	COBL	23242
ENSG00000234745	-0.926062	0.108287	1.01224e-16	2899.24	1480.56	-0.83917	0.108779	6.46199e-14	2899.24	1551.44	HLA-B	3106
ENSG00000241743	-0.926911	0.182321	3.319e-07	492.872	236.656	-0.496336	0.165216	0.00700766	492.872	312.147	XACT	105463123
ENSG00000104774	-0.927047	0.200044	2.52206e-06	248.812	118.025	-0.698597	0.19532	0.000318979	248.812	132.825	MAN2B1	4125
ENSG00000140545	-0.927775	0.123933	2.60628e-13	892.132	452.212	-0.673546	0.121727	2.28191e-07	892.132	528.106	MFGE8	4240
ENSG00000143631	-0.933056	0.305012	0.000534075	79.0276	32.7514	-0.950897	0.361834	0.000513971	79.0276	28.9785	FLG	2312
ENSG00000110881	-0.933078	0.392919	0.00232454	34.6487	12.534	-0.59863	0.362812	0.0195964	34.6487	13.4772	ASIC1	41
ENSG00000259001	-0.939054	0.231482	2.33371e-05	7563.39	3441.52	-0.783371	0.22743	0.000212931	7563.39	3658.76	NA	NA
ENSG00000087460	-0.944077	0.0835525	3.71302e-28	2112.73	1078.84	-0.415976	0.0805963	8.13182e-06	2112.73	1552.66	GNAS	2778
ENSG00000160796	-0.945624	0.200962	1.74669e-06	155.983	73.5087	-0.54262	0.183412	0.00554849	155.983	94.6986	NBEAL2	23218
ENSG00000105701	-0.950335	0.132412	1.89343e-12	555.084	275.622	-0.42572	0.122749	0.00345216	555.084	395.296	FKBP8	23770
ENSG00000048140	-0.953342	0.24442	3.84845e-05	108.547	49.6146	-0.449684	0.206034	0.0401555	108.547	67.7501	TSPAN17	26262
ENSG00000141012	-0.954131	0.226259	1.21158e-05	100.463	45.1215	-0.648556	0.217747	0.00223648	100.463	53.3293	GALNS	2588
ENSG00000103226	-0.957413	0.333698	0.00077615	787.715	305.539	-0.821266	0.342229	0.0017797	787.715	310.579	NOMO3	408050
ENSG00000169919	-0.960396	0.249756	4.49895e-05	118.604	51.2695	-0.541987	0.220632	0.0140365	118.604	67.9665	GUSB	2990
ENSG00000286797	-0.962267	0.282311	0.000180698	224.207	93.6597	-0.51889	0.240408	0.0249895	224.207	120.789	NA	NA
ENSG00000133069	-0.963595	0.295519	0.000274046	66.9818	28.6886	-0.983955	0.360449	0.000340257	66.9818	25.8311	TMCC2	9911
ENSG00000056487	-0.964388	0.499246	0.0031816	39.0117	9.26203	-0.732535	0.52306	0.00768503	39.0117	8.9107	PHF21B	112885
ENSG00000177238	-0.973407	0.190028	2.34133e-07	228.975	105.741	-0.647813	0.181549	0.000513971	228.975	124.941	TRIM72	493829
ENSG00000137103	-0.97902	0.359255	0.000969989	46.6607	16.8198	-1.16155	0.502095	0.00042067	46.6607	11.8374	TMEM8B	51754
ENSG00000204310	-0.984548	0.215541	2.72058e-06	313.233	142.122	-0.472629	0.187881	0.0211637	313.233	199.062	AGPAT1	10554
ENSG00000206503	-0.986275	0.121179	2.12923e-15	2631.68	1280.37	-0.594298	0.116586	3.19985e-06	2631.68	1657.38	HLA-A	3105
ENSG00000184445	-0.988861	0.288127	0.000152337	92.4677	37.4548	-0.643027	0.26846	0.00684539	92.4677	43.2983	KNTC1	9735
ENSG00000167123	-0.991697	0.21165	1.64735e-06	232.896	102.849	-0.482292	0.185556	0.0171235	232.896	144.375	CERCAM	51148
ENSG00000101439	-1.00084	0.166461	2.26462e-09	504.506	235.986	-0.494886	0.152112	0.00395865	504.506	328.455	CST3	1471
ENSG00000168056	-1.00423	0.178559	1.89544e-08	298.806	139.458	-0.382369	0.156124	0.0399805	298.806	213.026	LTBP3	4054
ENSG00000198816	-1.00943	0.227662	4.31292e-06	111.122	47.9262	-0.678989	0.220295	0.00139242	111.122	57.7731	ZNF358	140467
ENSG00000261971	-1.00985	0.422903	0.00155683	38.5817	11.9229	-0.506237	0.333238	0.0411851	38.5817	16.0821	NA	NA
ENSG00000204681	-1.01245	0.265495	4.20427e-05	103.641	42.7934	-0.642743	0.247459	0.00499819	103.641	53.7954	GABBR1	2550
ENSG00000279159	-1.01973	0.188305	5.17746e-08	425.95	191.475	-0.507961	0.169673	0.00660957	425.95	267.916	NA	NA
ENSG00000197961	-1.028	0.185176	2.56773e-08	166.423	77.1732	-0.520994	0.167562	0.00471705	166.423	105.698	ZNF121	7675
ENSG00000187764	-1.0312	0.154856	4.66876e-11	264.339	122.881	-0.841022	0.161792	1.95044e-07	264.339	136.031	SEMA4D	10507
ENSG00000170100	-1.03449	0.232324	3.76525e-06	113.289	48.4831	-0.519115	0.202872	0.0141288	113.289	65.7734	ZNF778	197320
ENSG00000211445	-1.03496	0.216655	9.67314e-07	150.968	63.6642	-0.470297	0.187128	0.0215272	150.968	93.7897	GPX3	2878
ENSG00000197714	-1.03701	0.244898	8.67406e-06	91.3054	38.5021	-0.554296	0.216611	0.0107945	91.3054	50.5649	ZNF460	10794
ENSG00000185189	-1.05723	0.283298	4.70697e-05	92.7227	36.9043	-0.825912	0.29985	0.000834086	92.7227	40.1234	NRBP2	340371
ENSG00000236859	-1.06256	0.299872	8.35441e-05	77.7773	29.8556	-0.470709	0.241144	0.044411	77.7773	43.1649	NIFK-AS1	254128
ENSG00000153790	-1.06297	0.380155	0.000574726	46.1198	14.0865	-0.974293	0.470355	0.00138499	46.1198	13.0833	C7orf31	136895
ENSG00000172113	-1.06487	0.359297	0.000394328	41.7545	14.25	-0.481395	0.278687	0.0483917	41.7545	22.3879	NME6	10201
ENSG00000273079	-1.07313	0.621104	0.00193245	24.2584	4.10513	-0.551413	0.465624	0.0220568	24.2584	5.51797	GRIN2B	2904
ENSG00000122574	-1.10741	0.841031	0.00163637	20.6556	1.93463	-0.496889	0.467819	0.0270159	20.6556	4.78864	WIPF3	644150
ENSG00000125534	-1.11417	0.189879	4.33978e-09	303.129	128.933	-0.625618	0.178123	0.0007111	303.129	173.591	PPDPF	79144
ENSG00000172037	-1.1314	0.0908723	5.90628e-34	1121.56	504.004	-0.705244	0.0902684	1.43551e-13	1121.56	663.526	LAMB2	3913
ENSG00000182871	-1.1459	0.166634	1.15782e-11	232.738	98.5078	-0.645259	0.159081	0.00011617	232.738	134.482	COL18A1	80781
ENSG00000144026	-1.18461	0.352137	9.10288e-05	47.4752	14.9152	-0.507276	0.274684	0.0364637	47.4752	25.5094	ZNF514	84874
ENSG00000167702	-1.19535	0.30109	1.48435e-05	86.7931	30.9867	-0.513619	0.246735	0.028315	86.7931	47.3316	KIFC2	90990
ENSG00000188157	-1.20926	0.128948	1.00333e-19	788.909	330.149	-0.567733	0.123003	2.82795e-05	788.909	504.233	AGRN	375790
ENSG00000135702	-1.22186	0.301288	1.00914e-05	75.8448	25.3029	-0.577272	0.257811	0.0143023	75.8448	38.4563	CHST5	23563
ENSG00000180787	-1.24366	0.329159	2.31659e-05	61.275	20.2908	-0.900044	0.36465	0.000964727	61.275	22.5379	ZFP3	124961
ENSG00000075340	-1.2481	0.289096	3.81608e-06	78.9981	26.7954	-0.659786	0.265194	0.00522728	78.9981	39.889	ADD2	119
ENSG00000133101	-1.25281	0.368542	6.42279e-05	50.8164	15.8104	-0.559654	0.29753	0.0234434	50.8164	24.6357	CCNA1	8900
ENSG00000131398	-1.26926	0.430731	0.000166005	40.4358	11.016	-0.739758	0.409546	0.00674782	40.4358	13.7131	KCNC3	3748
ENSG00000223547	-1.27153	0.478316	0.000278177	35.698	8.63372	-0.797898	0.475723	0.00523585	35.698	10.342	ZNF844	284391
ENSG00000070182	-1.27645	0.49951	0.00031978	34.2013	7.56915	-0.512224	0.34738	0.0388499	34.2013	14.2433	SPTB	6710
ENSG00000165025	-1.28407	0.639842	0.000597405	27.9861	4.58275	-0.731597	0.549867	0.00729477	27.9861	6.21989	SYK	6850
ENSG00000168298	-1.28729	0.216579	2.58203e-09	115.29	40.2664	-0.528077	0.18725	0.00819794	115.29	68.1656	HIST1H1E	3008
ENSG00000055163	-1.28851	0.263259	3.66295e-07	80.5826	28.2179	-0.508981	0.216822	0.0212276	80.5826	44.6668	CYFIP2	26999
ENSG00000171298	-1.29092	0.192262	3.37164e-11	205.136	75.0174	-1.05424	0.216189	1.31368e-07	205.136	86.1356	GAA	2548
ENSG00000006016	-1.29683	0.303703	3.91895e-06	122.07	40.8612	-0.749209	0.296844	0.00240177	122.07	52.4831	CRLF1	9244
ENSG00000143674	-1.29754	0.457984	0.000181008	39.5332	10.2242	-0.662121	0.391888	0.0122098	39.5332	14.5008	MAP3K21	84451
ENSG00000180354	-1.34119	0.261013	1.12924e-07	90.0823	29.5415	-0.825414	0.269499	0.000411933	90.0823	37.9181	MTURN	222166
ENSG00000168781	-1.34338	0.250725	4.36723e-08	91.6725	31.0709	-1.11827	0.30057	9.63746e-06	91.6725	33.7318	PPIP5K1	9677
ENSG00000164638	-1.35094	0.378945	2.74385e-05	69.9067	19.2503	-0.693711	0.344174	0.00756019	69.9067	28.5572	SLC29A4	222962
ENSG00000167306	-1.37676	0.264745	7.8459e-08	104.103	34.1001	-1.32519	0.32371	1.80592e-06	104.103	33.4591	MYO5B	4645
ENSG00000121900	-1.38345	0.228144	1.23333e-09	128.305	43.0662	-0.6259	0.206685	0.00244196	128.305	70.4856	TMEM54	113452
ENSG00000161681	-1.39674	0.211655	5.43712e-11	165.041	57.0868	-1.06793	0.239642	7.27077e-07	165.041	68.6958	SHANK1	50944
ENSG00000109956	-1.40269	0.360934	8.85487e-06	71.3914	20.4483	-1.38869	0.456115	4.38078e-05	71.3914	18.229	B3GAT1	27087
ENSG00000088881	-1.4324	0.436636	3.71604e-05	57.672	13.6158	-0.965623	0.471757	0.00150111	57.672	15.4798	EBF4	57593
ENSG00000143845	-1.44132	0.313449	7.19193e-07	68.3633	19.8914	-0.461404	0.235782	0.0478265	68.3633	40.3103	ETNK2	55224
ENSG00000167972	-1.44268	0.302565	3.67974e-07	75.1649	21.3967	-0.997374	0.342178	0.000200568	75.1649	26.8317	ABCA3	21
ENSG00000125648	-1.46789	0.20509	1.43651e-12	194.231	62.4559	-0.866335	0.211419	1.22396e-05	194.231	91.3059	SLC25A23	79085
ENSG00000187244	-1.47004	0.254358	3.84848e-09	110.878	34.0518	-0.884804	0.267033	0.000131424	110.878	48.9346	BCAM	4059
ENSG00000163412	-1.48113	0.309274	2.82924e-07	65.4622	19.1179	-0.697006	0.278237	0.0037536	65.4622	29.2649	EIF4E3	317649
ENSG00000163703	-1.48261	0.285863	5.74326e-08	86.6728	24.1231	-0.92732	0.307681	0.000226706	86.6728	34.5196	CRELD1	78987
ENSG00000158856	-1.50478	0.336443	8.09296e-07	65.6186	17.5703	-0.467405	0.245686	0.0480389	65.6186	36.9392	DMTN	2039
ENSG00000083844	-1.55553	0.209	1.63985e-13	140.566	43.5142	-0.701624	0.191597	0.000240259	140.566	75.3002	ZNF264	9422
ENSG00000090539	-1.63708	0.331156	6.14083e-08	81.9066	21.0043	-0.885624	0.332027	0.000678319	81.9066	33.0025	CHRD	8646
ENSG00000108830	-1.66391	0.394439	7.34933e-07	58.7682	13.3558	-0.807418	0.358716	0.00253288	58.7682	23.3408	RND2	8153
ENSG00000147255	-1.92346	0.630731	6.92111e-06	41.6101	6.46323	-0.994839	0.529114	0.00161094	41.6101	10.7142	IGSF1	3547
ENSG00000105429	-1.95122	0.1558	1.75651e-36	382.031	93.2667	-0.87737	0.141632	8.41705e-10	382.031	193.727	MEGF8	1954
ENSG00000272916	-1.9956	0.515243	3.54211e-07	57.3984	9.23789	-0.64591	0.337522	0.0118996	57.3984	24.213	NDST2	8509
ENSG00000142549	-2.12954	0.525953	1.06104e-07	71.6805	11.9653	-0.92716	0.43058	0.001522	71.6805	23.5616	IGLON5	402665
ENSG00000135447	-2.484	0.384215	1.70903e-13	97.0437	14.8311	-1.98833	0.342888	2.95101e-09	97.0437	18.9093	PPP1R1A	5502
ENSG00000132207	-2.8097	1.55454	3.84845e-05	38.4156	1.19112	-1.66421	0.899052	8.31038e-05	38.4156	3.08469	SLX1A	548593
Dataset EV1: Genes differentially regulated in CNOT1 and CNOT3 knockdown HCMV-infected cells vs. control -infected cells
