# Supplementary material for: CCR4‐NOT differentially controls host versus virus poly(a)‐tail length and regulates HCMV infection
Source: EMBO Rep. 2023 Oct 17;24(12):e56327. doi: 10.15252/embr.202256327 (PMC10702830; doi:10.15252/embr.202256327)
Supplement: Supplementary file 5 — Dataset EV2 [file EMBR-24-e56327-s012.xlsx]

## Sheet: Dataset EV2
		Sample	aligned reads	w/ poly(A) tail	%	median poly(A) length (nt)	average median poly(A)	mean poly(A) length (nt)	mode poly(A) length (nt)	average mode poly(A)
	Host	TB40_24h	694871	531734	76.5227	104.73		112.94	52
		TB40_48h	568097	369405	65.025	98.4		107.65	52
		TB40_72h	200200	137971	68.9166	90.88		101.39	54
		UNINF_NHDF-1	51468	34153	66.3577	86.26		101.41	56
		TB40_72h_CTRL-1	177260	132359	74.6694	75.48	83.87	90.94	54	54.5
		TB40_72h_CTRL-2	82191	60915	74.114	92.26		103.45	55
		TB40_72h_CNOT1-1	522126	401985	76.99	116.1	119.05	117.71	136	131
		TB40_72h_CNOT1-2	307140	212149	69.0724	122		121.32	126
	Virus	TB40_24h	69183	51975	75.1268	127.43		131.23	136
		TB40_48h	256659	161716	63.0081	126.62		126.09	148
		TB40_72h	230515	155663	67.5284	116.38		117.04	122
		TB40_72h_CTRL-1	168922	127931	75.7338	115.6	121.96	117.69	142	136.5
		TB40_72h_CTRL-2	81588	59923	73.4458	128.32		127.57	131
		TB40_72h_CNOT1-1	191323	147482	77.0853	134.42	137.71	137.8	138	142.5
		TB40_72h_CNOT1-2	110372	76475	69.2884	141		142.7	147
	Dataset EV2: Sequencing metrics and poly(A)-tail lengths during HCMV infection and in CNOT1 and CNOT3 knockdown conditions Aligned read numbers, median and mean poly(A)-tail lengths from nanopore direct RNA sequencing and nanopolish analysis in Fig 7.
