# Supplementary material for: CCR4‐NOT differentially controls host versus virus poly(a)‐tail length and regulates HCMV infection
Source: EMBO Rep. 2023 Oct 17;24(12):e56327. doi: 10.15252/embr.202256327 (PMC10702830; doi:10.15252/embr.202256327)
Supplement: Supplementary file 6 — Dataset EV3 [file EMBR-24-e56327-s005.xlsx]

## Sheet: Dataset EV3
	Sample ID	ENA accession	Total read pairs	Post-QC	aligned read pairs (host + virus)	% aligned read pairs (host + virus)	aligned read pairs (virus only)	% aligned read pairs (virus only)
	TB40-72h-NHDF-siCTRL-1	ERR9929580	23074884	20256599	19624454	96.8793	586770	2.98999
	TB40-72h-NHDF-siCTRL-2	ERR9930698	33295196	29528053	28519981	96.5861	805192	2.82326
	TB40-72h-NHDF-siCTRL-3	ERR9930920	30568238	26887168	25957772	96.5433	824617	3.17676
	TB40-72h-NHDF-siCNOT1-1	ERR9928544	23845100	21167680	20434214	96.535	424518	2.07749
	TB40-72h-NHDF-siCNOT1-2	ERR9928836	28910821	25431942	24555143	96.5524	582963	2.3741
	TB40-72h-NHDF-siCNOT1-3	ERR9929054	26703389	23349631	22540241	96.5336	523413	2.32213
	TB40-72h-NHDF-siCNOT3-1	ERR9929428	25456428	22325261	21594332	96.726	371087	1.71845
	TB40-72h-NHDF-siCNOT3-2	ERR9929574	19112347	16813882	16238615	96.5786	281128	1.73123
	TB40-72h-NHDF-siCNOT3-3	ERR9929576	23889910	20867819	20146905	96.5453	371284	1.84288
	Dataset EV3. Sequencing metics (Illumina)
