# Supplementary material for: CCR4‐NOT differentially controls host versus virus poly(a)‐tail length and regulates HCMV infection
Source: EMBO Rep. 2023 Oct 17;24(12):e56327. doi: 10.15252/embr.202256327 (PMC10702830; doi:10.15252/embr.202256327)
Supplement: Supplementary file 7 — Dataset EV4 [file EMBR-24-e56327-s011.xlsx]

## Sheet: Dataset EV4
	Sample	Guppy	Total Reads	Aligned vs HCMV strain TB40 genome	%	Aligned vs Gencode v37 (primary + MapQ 10)	%	Unused	%
	TB40_72h_CTRL-1	4.2.2	649347	168428	25.9381	177259	27.298	303660	46.7639
	TB40_72h_CTRL-2	4.2.2	298850	81257	27.1899	82190	27.5021	135403	45.308
	TB40_72h_CNOT1-1	4.2.2	1380796	191133	13.8422	522125	37.8133	667538	48.3444
	TB40_72h_CNOT1-2	4.2.2	758660	109987	14.4975	307139	40.4844	341534	45.0181
	TB40_24h	4.2.2	1479949	68750	4.64543	694870	46.9523	716329	48.4023
	TB40_48h	4.2.2	1330514	254231	19.1077	568096	42.6975	508187	38.1948
	TB40_72h	4.2.2	747217	229777	30.751	200199	26.7926	317241	42.4563
	UNINF_NHDF-1	4.2.2	106289	0	0	51467	48.4218	54822	51.5782
	Dataset EV4: Sequencing metrics (Nanopore)
