# Supplementary material for: CCR4‐NOT differentially controls host versus virus poly(a)‐tail length and regulates HCMV infection
Source: EMBO Rep. 2023 Oct 17;24(12):e56327. doi: 10.15252/embr.202256327 (PMC10702830; doi:10.15252/embr.202256327)
Supplement: Supplementary file 9 — Source Data for Figure 1 [file EMBR-24-e56327-s001.zip › Fig 1/Fig 1b/Fig 1b.txt]

control	PARN #1	PARN #2	PAN2 #1	PAN2 #2	PAN3 #1	PAN3 #2	CNOT1 #1	CNOT1 #2	CNOT2 #1	CNOT2 #2	CNOT3 #1	CNOT3 #2	CNOT6 #1	CNOT6 #2	CNOT6L #1	CNOT6L #2	CNOT7 #1	CNOT7 #2	CNOT8 #1	CNOT8 #2	DCP1A #1	DCP1A #2	DCP2 #1	DCP2 #2	EDC3 #1	EDC3 #2	EDC4 #1	EDC4 #2	DDX6 #1	DDX6 #2	LSM1 #1	LSM1 #2	XRN1 #1	XRN1 #2	EXOSC9 #1	EXOSC9 #2	TTC37 #1	TTC37 #2	WDR61 #1	WDR61 #2	SKIV2L2 #1	SKIV2L2 #2	XRN2 #1	XRN2 #2
32.375	35.225	30.16	26.005	29.205	32.16	31.665	5.69	8.19	9.23	30.16	1.93	7.085	29.325	37.78	31.155	27.69	36.74	46.04	45.33	29.205	32.535	34.59	35.72	37.185	28.145	34.905	49.13	27.68	26.705	24.52	28.25	27.53	23.21	17.79	42.875	43.155	46.84	17.72	43.45	34.005	30.76	34.59	31.175	43.59
38.635	31.775	28.68	25.545	25.66	26.39	26.7	5.365	9.035	11.48	28.68	3.615	6.7	30.12	35.46	20.725	28.55	40.435	44.4	44.105	24.985	34.39	31.52	36.19	35.19	27.405	32.185	51.02	28.385	35.305	30.975	32.4	34.44	33.06	35.69	27.495	53.25	45.795	22.03	44.425	34.2	32.815	39.425	41.625	43.985
37.245	36.385	29.99	30.825	31.66	34.15	30.305	3.93	7.29	13.41	29.99	3.525	6.74	30.21	36.655	29.315	26.25	35.815	46.265	40.3	31.66	34.93	28.055	40.11	42.145	22.02	29.815	60.675	27.375	29.58	21.21	25.005	30.415	17.21	17.3	37.995	46.945	49.58	14.47	39.37	32.84	29.24	32.98	41.54	46.085
36.415	33.88	30.3	30.295	31.925	26.77	33.66	7.325	15.69	10.46	29.685	2.545	8.575	26.085	41.25	31.615	28.37	40.11	47.31	40.42	33.99	34.23	29.605	38.99	40.09	30.345	35.245	53.215	30.49	27.21	34.305	27.745	28.345	34.055	22.975	49.215	49.27	51.535	25.215	41.015	34.565	35.545	40.885	38.795	48.145
