# Supplementary material for: CCR4‐NOT differentially controls host versus virus poly(a)‐tail length and regulates HCMV infection
Source: EMBO Rep. 2023 Oct 17;24(12):e56327. doi: 10.15252/embr.202256327 (PMC10702830; doi:10.15252/embr.202256327)
Supplement: Supplementary file 9 — Source Data for Figure 1 [file EMBR-24-e56327-s001.zip › Fig 1/Fig 1d/Fig 1d.csv]

Control	CNOT1#1	CNOT1#2	CNOT3#1	CNOT3#2
25704	10	1288	72	427
14454	10	646	56	490
70794	35	2238	158	513
