# Supplementary material for: CCR4‐NOT differentially controls host versus virus poly(a)‐tail length and regulates HCMV infection
Source: EMBO Rep. 2023 Oct 17;24(12):e56327. doi: 10.15252/embr.202256327 (PMC10702830; doi:10.15252/embr.202256327)
Supplement: Supplementary file 10 — Source Data for Figure 2 [file EMBR-24-e56327-s006.zip]

Archive with 23 entries (18 files):
- Fig 2/
- Fig 2/Fig 2a/
- Fig 2/Fig 2a/CNOT1.tif
- Fig 2/Fig 2a/CNOT3.tif
- Fig 2/Fig 2a/IE12 MDA5.tif
- Fig 2/Fig 2a/ISG15.tif
- Fig 2/Fig 2a/PKR.tif
- Fig 2/Fig 2a/PKRph.tif
- Fig 2/Fig 2a/pp28.tif
- Fig 2/Fig 2a/UL44 GAPDH.tif
- Fig 2/Fig 2b/
- Fig 2/Fig 2b/IE1.csv
- Fig 2/Fig 2b/UL44.csv
- Fig 2/Fig 2b/UL99.csv
- Fig 2/Fig 2c/
- Fig 2/Fig 2c/CNOT1.tif
- Fig 2/Fig 2c/GAPDH.tif
- Fig 2/Fig 2c/IE12.tif
- Fig 2/Fig 2c/pp28.tif
- Fig 2/Fig 2c/UL44.tif
- Fig 2/Fig 2d/
- Fig 2/Fig 2d/CNOT1.tif
- Fig 2/Fig 2d/Fig 2d.csv
