# Supplementary material for: CCR4‐NOT differentially controls host versus virus poly(a)‐tail length and regulates HCMV infection
Source: EMBO Rep. 2023 Oct 17;24(12):e56327. doi: 10.15252/embr.202256327 (PMC10702830; doi:10.15252/embr.202256327)
Supplement: Supplementary file 10 — Source Data for Figure 2 [file EMBR-24-e56327-s006.zip › Fig 2/Fig 2b/IE1.csv]

control	CNOT1#1	CNOT1#2	CNOT3#1	CNOT3#2
1	0.554	0.379	0.739	0.329
1	0.549	0.456	0.581	0.415
1	0.585	0.48	0.532	0.37
1	0.41	0.33	0.42	0.27
1	0.57	0.57	0.7	0.42
1	0.4	0.4	0.43	0.3
