# Supplementary material for: CCR4‐NOT differentially controls host versus virus poly(a)‐tail length and regulates HCMV infection
Source: EMBO Rep. 2023 Oct 17;24(12):e56327. doi: 10.15252/embr.202256327 (PMC10702830; doi:10.15252/embr.202256327)
Supplement: Supplementary file 10 — Source Data for Figure 2 [file EMBR-24-e56327-s006.zip › Fig 2/Fig 2b/UL44.csv]

control	CNOT1#1	CNOT1#2	CNOT3#1	CNOT3#2
1	0.577	0.474	0.397	0.449
1	0.369	0.504	0.61	0.338
1	0.882	0.556	0.543	0.465
1	0.64	0.87	0.76	0.58
1	0.6	0.77	0.47	0.36
1	0.379	0.432	0.351	0.25
