# Supplementary material for: CCR4‐NOT differentially controls host versus virus poly(a)‐tail length and regulates HCMV infection
Source: EMBO Rep. 2023 Oct 17;24(12):e56327. doi: 10.15252/embr.202256327 (PMC10702830; doi:10.15252/embr.202256327)
Supplement: Supplementary file 10 — Source Data for Figure 2 [file EMBR-24-e56327-s006.zip › Fig 2/Fig 2b/UL99.csv]

control	CNOT1#1	CNOT1#2	CNOT3#1	CNOT3#2
1	0.53	0.529	0.681	0.198
1	0.307	0.373	0.265	0.233
1	0.384	0.366	0.361	0.229
1	0.47	0.34	0.51	0.2
1	0.58	0.66	0.82	0.33
1	0.55	0.59	0.49	0.27
