# Supplementary material for: CCR4‐NOT differentially controls host versus virus poly(a)‐tail length and regulates HCMV infection
Source: EMBO Rep. 2023 Oct 17;24(12):e56327. doi: 10.15252/embr.202256327 (PMC10702830; doi:10.15252/embr.202256327)
Supplement: Supplementary file 10 — Source Data for Figure 2 [file EMBR-24-e56327-s006.zip › Fig 2/Fig 2d/Fig 2d.csv]

control	CNOT1 #1	CNOT1 #2	PAA
1	0.159	0.223	0.017
1	0.141	0.131	0.016
1	0.166	0.213	0.02
