# Supplementary material for: CCR4‐NOT differentially controls host versus virus poly(a)‐tail length and regulates HCMV infection
Source: EMBO Rep. 2023 Oct 17;24(12):e56327. doi: 10.15252/embr.202256327 (PMC10702830; doi:10.15252/embr.202256327)
Supplement: Supplementary file 11 — Source Data for Figure 3 [file EMBR-24-e56327-s002.zip]

Archive with 13 entries (10 files):
- Fig 3/
- Fig 3/Fig 3a/
- Fig 3/Fig 3a/CNOT1 CNOT3.tif
- Fig 3/Fig 3a/gC.tif
- Fig 3/Fig 3a/ICP4.tif
- Fig 3/Fig 3a/pan-VACV.tif
- Fig 3/Fig 3a/tubulin.tif
- Fig 3/Fig 3a/US3.tif
- Fig 3/Fig 3b/
- Fig 3/Fig 3b/CNOT1.tif
- Fig 3/Fig 3b/CNOT3.tif
- Fig 3/Fig 3b/GAPDH pp28.tif
- Fig 3/Fig 3b/IE12 UL44.tif
