# Supplementary material for: CCR4‐NOT differentially controls host versus virus poly(a)‐tail length and regulates HCMV infection
Source: EMBO Rep. 2023 Oct 17;24(12):e56327. doi: 10.15252/embr.202256327 (PMC10702830; doi:10.15252/embr.202256327)
Supplement: Supplementary file 12 — Source Data for Figure 4 [file EMBR-24-e56327-s004.zip]

Archive with 17 entries (14 files):
- Fig 4/
- Fig 4/Fig 4a/
- Fig 4/Fig 4a/CNOT1.tif
- Fig 4/Fig 4a/CNOT2.tif
- Fig 4/Fig 4a/CNOT3.tif
- Fig 4/Fig 4a/CNOT7.tif
- Fig 4/Fig 4a/GAPDH.tif
- Fig 4/Fig 4a/UL44.tif
- Fig 4/Fig 4b/
- Fig 4/Fig 4b/CNOT1.csv
- Fig 4/Fig 4b/CNOT2.csv
- Fig 4/Fig 4b/CNOT3.csv
- Fig 4/Fig 4b/CNOT6.csv
- Fig 4/Fig 4b/CNOT6L.csv
- Fig 4/Fig 4b/CNOT7.csv
- Fig 4/Fig 4b/CNOT8.csv
- Fig 4/Fig 4b/UL44.csv
