# Supplementary material for: CCR4‐NOT differentially controls host versus virus poly(a)‐tail length and regulates HCMV infection
Source: EMBO Rep. 2023 Oct 17;24(12):e56327. doi: 10.15252/embr.202256327 (PMC10702830; doi:10.15252/embr.202256327)
Supplement: Supplementary file 12 — Source Data for Figure 4 [file EMBR-24-e56327-s004.zip › Fig 4/Fig 4b/CNOT1.csv]

	TB40/E	TB40/E	TB40/E	TB40/E	AD169	AD169	AD169	AD169
	RG 1	RG 2	HB 3	HB 4	RG 1	RG 2	HB 3	HB 4
0	1	1	1	1	1	1	1	1
24	2.313	1.912	1.806	2.185	2.564	1.861	2.377	1.628
48	1.929	1.35	1.74	1.444	2.193	1.531	1.665	1.556
72	2.121	1.467	2.294	2.193	2.504	1.608	3.077	1.857
