# Supplementary material for: CCR4‐NOT differentially controls host versus virus poly(a)‐tail length and regulates HCMV infection
Source: EMBO Rep. 2023 Oct 17;24(12):e56327. doi: 10.15252/embr.202256327 (PMC10702830; doi:10.15252/embr.202256327)
Supplement: Supplementary file 12 — Source Data for Figure 4 [file EMBR-24-e56327-s004.zip › Fig 4/Fig 4b/CNOT2.csv]

	TB40/E	TB40/E	TB40/E	TB40/E	AD169	AD169	AD169	AD169
	RG 1	RG 2	HB 3		RG 1	RG 2	HB 3
0	1	1	1	1	1	1	1	1
24	1.331	1.232	1.434	0.977	2.181	1.331	2.406	1.677
48	1.171	0.736	0.89	0.843	1.441	0.942	1.241	1.611
72	1.179	1.09	1.681	1.614	1.357	0.838	3.284	1.71
