# Supplementary material for: CCR4‐NOT differentially controls host versus virus poly(a)‐tail length and regulates HCMV infection
Source: EMBO Rep. 2023 Oct 17;24(12):e56327. doi: 10.15252/embr.202256327 (PMC10702830; doi:10.15252/embr.202256327)
Supplement: Supplementary file 12 — Source Data for Figure 4 [file EMBR-24-e56327-s004.zip › Fig 4/Fig 4b/CNOT3.csv]

	TB40/E	TB40/E	TB40/E	TB40/E	AD169	AD169	AD169	AD169
	RG 1	RG 2	HB 3	HB 4	RG 1	RG 2	HB 3	HB 4
0	1	1	1		1	1	1	1
24	2.124	3.074	1.89		2.044	1.704	2.522	2.587
48	1.686	2.993	1.906		1.505	1.146	1.658	2.853
72	1.774	2.166	1.663		1.713	1.067	3.582	3.166
