# Supplementary material for: CCR4‐NOT differentially controls host versus virus poly(a)‐tail length and regulates HCMV infection
Source: EMBO Rep. 2023 Oct 17;24(12):e56327. doi: 10.15252/embr.202256327 (PMC10702830; doi:10.15252/embr.202256327)
Supplement: Supplementary file 12 — Source Data for Figure 4 [file EMBR-24-e56327-s004.zip › Fig 4/Fig 4b/CNOT6.csv]

	TB40/E	TB40/E	TB40/E	TB40/E	AD169	AD169	AD169	AD169
	RG 1	RG 2	HB 3	HB 4	RG 1	RG 2	HB 3	HB 4
0	1	1	1	1	1	1	1	1
24	2.721	2.076	1.916	1.147	3.049	1.669	2.967	3.314
48	1.993	1.151	1.857	1.426	2.76	1.617	1.655	2.874
72	2.369	1.619	2.408	1.471	3.188	1.453	4.164	4.798
