# Supplementary material for: CCR4‐NOT differentially controls host versus virus poly(a)‐tail length and regulates HCMV infection
Source: EMBO Rep. 2023 Oct 17;24(12):e56327. doi: 10.15252/embr.202256327 (PMC10702830; doi:10.15252/embr.202256327)
Supplement: Supplementary file 12 — Source Data for Figure 4 [file EMBR-24-e56327-s004.zip › Fig 4/Fig 4b/CNOT6L.csv]

	TB40/E	TB40/E	TB40/E	TB40/E	AD169	AD169	AD169	AD169
	RG 1	RG 2	HB 3		RG 1	RG 2	HB 3
0	1	1	1	1	1	1	1	1
24	2.602	1.721	2.407	1.161	2.773	1.668	2.526	3.45
48	2	1.206	3.075	0.312	2.18	1.395	2.181	4.081
72	2.716	1.652	4.254	8.04	2.547	1.403	4.234	5.373
