# Supplementary material for: CCR4‐NOT differentially controls host versus virus poly(a)‐tail length and regulates HCMV infection
Source: EMBO Rep. 2023 Oct 17;24(12):e56327. doi: 10.15252/embr.202256327 (PMC10702830; doi:10.15252/embr.202256327)
Supplement: Supplementary file 12 — Source Data for Figure 4 [file EMBR-24-e56327-s004.zip › Fig 4/Fig 4b/CNOT7.csv]

	TB40/E	TB40/E	TB40/E	TB40/E	AD169	AD169	AD169	AD169
	RG 1	RG 2	HB 3		RG 1	RG 2	HB 3
0	1	1	1	1	1	1	1	1
24	1.566	0.993	1.183	1.387	2.411	1.316	2.327	2.158
48	1.316	0.592	0.445	0.969	1.543	0.973	1.025	1.53
72	1.444	0.883	1.217	1.637	1.688	0.943	2.772	1.862
