# Supplementary material for: CCR4‐NOT differentially controls host versus virus poly(a)‐tail length and regulates HCMV infection
Source: EMBO Rep. 2023 Oct 17;24(12):e56327. doi: 10.15252/embr.202256327 (PMC10702830; doi:10.15252/embr.202256327)
Supplement: Supplementary file 12 — Source Data for Figure 4 [file EMBR-24-e56327-s004.zip › Fig 4/Fig 4b/CNOT8.csv]

	TB40/E	TB40/E	TB40/E	TB40/E	AD169	AD169	AD169	AD169
	RG 1	RG 2	HB 3		RG 1	RG 2	HB 3
0	1	1	1	1	1	1	1	1
24	1.967	1.869	1.704	2.342	2.436	1.909	2.237	1.88
48	1.527	1.127	0.584	1.117	1.723	1.511	1.056	1.669
72	1.712	1.338	1.587	1.498	1.751	1.516	2.357	1.646
