# Supplementary material for: CCR4‐NOT differentially controls host versus virus poly(a)‐tail length and regulates HCMV infection
Source: EMBO Rep. 2023 Oct 17;24(12):e56327. doi: 10.15252/embr.202256327 (PMC10702830; doi:10.15252/embr.202256327)
Supplement: Supplementary file 12 — Source Data for Figure 4 [file EMBR-24-e56327-s004.zip › Fig 4/Fig 4b/UL44.csv]

	TB40/E	TB40/E	TB40/E	TB40/E	AD169	AD169	AD169	AD169
	RG 1	RG 2	HB 3	HB 4	RG 1	RG 2	HB 3	HB 4
24	1	1	1	1	1	1	1	1
48	2.496	2.397	6.96	3.454	1.857	2.767	3.248	3.454
72	6.084	5.452	12.806	7.582	4.338	5.658	8.247	7.582
