# Supplementary material for: CCR4‐NOT differentially controls host versus virus poly(a)‐tail length and regulates HCMV infection
Source: EMBO Rep. 2023 Oct 17;24(12):e56327. doi: 10.15252/embr.202256327 (PMC10702830; doi:10.15252/embr.202256327)
Supplement: Supplementary file 13 — Source Data for Figure 5 [file EMBR-24-e56327-s013.zip]

Archive with 12 entries (7 files):
- Fig 5/
- Fig 5/Fig 5B/
- Fig 5/Fig 5B/5B - Dataset EV1.xlsx
- Fig 5/Fig 5C/
- Fig 5/Fig 5C/5C - Dataset EV3.xlsx
- Fig 5/Fig 5f/
- Fig 5/Fig 5f/ANXA1.csv
- Fig 5/Fig 5f/GDF15.csv
- Fig 5/Fig 5f/INHBE.csv
- Fig 5/Fig 5f/NNMT.csv
- Fig 5/Fig 5g/
- Fig 5/Fig 5g/Fig 5g.csv
