# Supplementary material for: CCR4‐NOT differentially controls host versus virus poly(a)‐tail length and regulates HCMV infection
Source: EMBO Rep. 2023 Oct 17;24(12):e56327. doi: 10.15252/embr.202256327 (PMC10702830; doi:10.15252/embr.202256327)
Supplement: Supplementary file 13 — Source Data for Figure 5 [file EMBR-24-e56327-s013.zip › Fig 5/Fig 5f/INHBE.csv]

	siCTL	siCNOT1	siCNOT3
0:00:00	1	1	1
4:00:00	0.263	0.312	0.338
8:00:00	0.229	0.302	0.357
