# Supplementary material for: CCR4‐NOT differentially controls host versus virus poly(a)‐tail length and regulates HCMV infection
Source: EMBO Rep. 2023 Oct 17;24(12):e56327. doi: 10.15252/embr.202256327 (PMC10702830; doi:10.15252/embr.202256327)
Supplement: Supplementary file 13 — Source Data for Figure 5 [file EMBR-24-e56327-s013.zip › Fig 5/Fig 5g/Fig 5g.csv]

Control	ANXA1	SPARC	LRRC15
6813	5623	3511	7197
5623	7197	3594	3162
3162	3162	6813	5623
