# Supplementary material for: CCR4‐NOT differentially controls host versus virus poly(a)‐tail length and regulates HCMV infection
Source: EMBO Rep. 2023 Oct 17;24(12):e56327. doi: 10.15252/embr.202256327 (PMC10702830; doi:10.15252/embr.202256327)
Supplement: Supplementary file 14 — Source Data for Figure 6 [file EMBR-24-e56327-s009.zip]

Archive with 7 entries (3 files):
- Fig 6/
- Fig 6/Fig 6a/
- Fig 6/Fig 6a/Fig 6a.xlsx
- Fig 6/Fig 6b/
- Fig 6/Fig 6b/Fig 6b.xlsx
- Fig 6/Fig 6c/
- Fig 6/Fig 6c/TCID50.csv
