# Supplementary material for: CCR4‐NOT differentially controls host versus virus poly(a)‐tail length and regulates HCMV infection
Source: EMBO Rep. 2023 Oct 17;24(12):e56327. doi: 10.15252/embr.202256327 (PMC10702830; doi:10.15252/embr.202256327)
Supplement: Supplementary file 14 — Source Data for Figure 6 [file EMBR-24-e56327-s009.zip › Fig 6/Fig 6a/Fig 6a.xlsx]

## Sheet: Sheet1
DMSO	100	75	50	25
16.56	6.79	11.445	16.88	20.55
20.625	6.17	13.69	17.625	21.435
25.38	7	16.935	23.085	16.85
%infected
