# Supplementary material for: CCR4‐NOT differentially controls host versus virus poly(a)‐tail length and regulates HCMV infection
Source: EMBO Rep. 2023 Oct 17;24(12):e56327. doi: 10.15252/embr.202256327 (PMC10702830; doi:10.15252/embr.202256327)
Supplement: Supplementary file 14 — Source Data for Figure 6 [file EMBR-24-e56327-s009.zip › Fig 6/Fig 6b/Fig 6b.xlsx]

## Sheet: Sheet1
DMSO	100	75	50	25
26805	21449	23457	25064	25374.5
27415	21191	23020	25471	26775.5
27981	21598	23870	25962	27311.5
Cell number
