# Supplementary material for: CCR4‐NOT differentially controls host versus virus poly(a)‐tail length and regulates HCMV infection
Source: EMBO Rep. 2023 Oct 17;24(12):e56327. doi: 10.15252/embr.202256327 (PMC10702830; doi:10.15252/embr.202256327)
Supplement: Supplementary file 14 — Source Data for Figure 6 [file EMBR-24-e56327-s009.zip › Fig 6/Fig 6c/TCID50.csv]

	DMSO	50	75	100
A	37276	21544	2512	398
B	31623	31623	10000	398
C	46416	10000	3728	631
D	31623	56234	2154	373
E	37276	46416	17783	631
F	63096	100000	4642	464
